# Supplementary material for: A community based investigation of urban male partners’ understanding and participation in maternity care: A cross-sectional study in Bangladesh
Source: PLoS One. 2026 Apr 13;21(4):e0346873. doi: 10.1371/journal.pone.0346873 (PMC13075661; doi:10.1371/journal.pone.0346873)
Supplement: S1 File — (XLS) [file pone.0346873.s001.xls]

## Sheet: Sheet1
Education	Occupation	MaritalStatus	FamilySize	Income	Religion	U-ANC1	U-ANC2	U-ANC3	U-ANC4	U-ANC5	U-ANC6	U-ANC7	U-INC1	U-INC2	U-INC3	U-INC4	U-PNC1	U-PNC2	U-PNC3	U-PNC4	U-PNC5	U-PNC6	A1	A2	A3	A4	A5	A6	A7	A8	A9	I-ANC1	I-ANC2	I-ANC3	I-ANC4	I-ANC5	I-ANC6	I-ANC7	I-ANC8	I-INC1	I-INC2	I-INC3	I-INC4	I-INC5	I-PNC1	I-PNC2	I-PNC3	I-PNC4	I-PNC5
graduate	govt. job	love marriage	nuclear	20000-35000	islam	yes	no	yes	yes	yes	yes	no	yes	yes	yes	yes	no	no	yes	yes	no	no	strongly agree	agree	strongly agree	no opinion	strongly agree	no opinion	strongly agree	strongly agree	strongly agree	yes	yes	yes	yes	no	no	no	yes	yes	yes	no	no	yes	yes	yes	yes	no	yes
ssc	student	family arranged marriage	nuclear	<20000	islam	yes	yes	yes	yes	yes	yes	no	no	no	no	yes	yes	yes	yes	yes	yes	yes	strongly agree	agree	strongly agree	strongly agree	agree	agree	strongly agree	strongly agree	strongly agree	no	no	no	yes	yes	yes	yes	yes	no	no	yes	yes	yes	no	yes	yes	yes	yes
ssc	business	family arranged marriage	nuclear	>50000	hindu	yes	no	yes	yes	yes	yes	no	yes	yes	no	yes	yes	yes	yes	yes	yes	yes	agree	agree	agree	agree	strongly agree	strongly agree	strongly agree	agree	strongly agree	yes	yes	yes	yes	yes	yes	no	yes	yes	yes	yes	yes	yes	no	no	yes	yes	yes
ssc	business	love marriage	combined	35001-50000	islam	yes	no	yes	yes	no	no	no	yes	yes	no	no	yes	yes	yes	no	no	yes	agree	agree	no opinion	no opinion	strongly agree	agree	agree	strongly agree	agree	yes	no	yes	yes	no	yes	yes	yes	yes	yes	yes	yes	yes	no	no	no	no	yes
ssc	business	love marriage	nuclear	<20000	islam	yes	no	yes	yes	yes	no	yes	no	yes	yes	yes	yes	yes	no	yes	yes	yes	strongly agree	agree	strongly agree	strongly agree	strongly agree	no opinion	no opinion	strongly agree	strongly agree	yes	yes	yes	yes	yes	yes	yes	yes	yes	yes	yes	yes	yes	yes	yes	yes	yes	yes
ssc	business	family arranged marriage	nuclear	<20000	islam	yes	no	yes	yes	yes	no	yes	yes	yes	yes	no	yes	yes	yes	no	yes	yes	strongly agree	strongly agree	strongly agree	agree	agree	agree	agree	agree	strongly agree	yes	yes	yes	yes	yes	yes	no	yes	no	yes	yes	yes	yes	no	yes	yes	no	yes
ssc	business	family arranged marriage	nuclear	<20000	islam	yes	no	yes	yes	yes	no	yes	no	yes	yes	yes	yes	yes	yes	yes	no	yes	strongly agree	strongly agree	agree	strongly agree	strongly agree	agree	strongly agree	strongly agree	strongly agree	no	yes	yes	yes	yes	yes	yes	yes	yes	yes	yes	yes	yes	yes	yes	yes	yes	yes
ssc	business	family arranged marriage	combined	<20000	islam	yes	no	yes	yes	no	yes	yes	yes	no	yes	yes	yes	yes	no	yes	yes	yes	strongly agree	agree	strongly agree	strongly agree	strongly agree	agree	agree	strongly agree	agree	yes	yes	yes	yes	yes	yes	yes	yes	no	yes	no	yes	yes	no	yes	yes	no	yes
ssc	business	love marriage	nuclear	<20000	islam	yes	no	yes	yes	yes	no	no	no	yes	no	no	yes	yes	yes	yes	yes	no	strongly agree	agree	agree	no opinion	strongly agree	strongly agree	agree	strongly agree	strongly agree	yes	no	yes	yes	yes	no	no	yes	yes	no	no	no	yes	yes	no	no	no	yes
ssc	business	family arranged marriage	nuclear	<20000	islam	yes	yes	yes	yes	yes	yes	yes	no	yes	no	yes	yes	yes	no	no	yes	yes	agree	agree	agree	agree	strongly agree	agree	strongly agree	agree	strongly agree	no	no	yes	yes	yes	no	yes	yes	yes	yes	yes	yes	yes	yes	yes	yes	yes	yes
jsc	govt. job	family arranged marriage	nuclear	20000-35000	islam	yes	yes	yes	yes	yes	no	no	no	yes	yes	yes	yes	yes	no	no	yes	yes	agree	agree	agree	agree	no opinion	no opinion	no opinion	strongly agree	agree	yes	yes	yes	yes	yes	no	no	yes	yes	yes	yes	yes	yes	yes	yes	yes	yes	yes
ssc	business	love marriage	nuclear	20000-35000	islam	no	yes	yes	yes	yes	no	yes	yes	yes	yes	yes	yes	yes	yes	yes	yes	yes	agree	agree	agree	agree	strongly agree	strongly agree	strongly agree	agree	agree	no	no	yes	yes	yes	yes	no	yes	yes	yes	no	no	yes	yes	no	yes	yes	yes
jsc	business	family arranged marriage	nuclear	35001-50000	islam	yes	no	yes	yes	yes	no	no	no	yes	yes	yes	no	no	yes	yes	yes	yes	strongly agree	strongly agree	strongly agree	strongly agree	strongly agree	strongly agree	agree	strongly agree	strongly agree	yes	yes	yes	yes	no	no	yes	yes	yes	yes	yes	no	no	yes	yes	no	yes	yes
jsc	business	family arranged marriage	combined	35001-50000	islam	yes	no	yes	yes	yes	no	yes	yes	yes	yes	no	yes	yes	yes	no	no	yes	agree	agree	no opinion	no opinion	strongly agree	no opinion	disagree	agree	agree	no	no	no	yes	yes	no	no	no	yes	no	no	no	yes	no	no	no	no	yes
jsc	business	family arranged marriage	combined	<20000	islam	yes	no	no	yes	yes	no	yes	no	no	yes	yes	no	no	yes	yes	yes	yes	no opinion	agree	no opinion	agree	strongly disagree	no opinion	no opinion	agree	agree	yes	no	yes	yes	no	yes	yes	yes	yes	no	yes	yes	yes	yes	no	no	no	yes
jsc	business	family arranged marriage	combined	20000-35000	islam	yes	no	yes	no	yes	yes	no	yes	yes	no	no	yes	yes	yes	yes	no	no	strongly agree	strongly agree	no opinion	no opinion	strongly agree	agree	no opinion	strongly agree	strongly agree	yes	no	no	yes	no	no	no	yes	no	no	no	no	yes	yes	no	yes	yes	yes
psc	business	love marriage	nuclear	<20000	islam	yes	no	no	no	yes	yes	no	no	yes	yes	no	yes	yes	yes	no	no	yes	strongly agree	strongly agree	no opinion	strongly agree	strongly agree	no opinion	agree	strongly agree	strongly agree	yes	no	yes	yes	yes	yes	no	yes	yes	yes	no	no	yes	yes	yes	no	no	yes
jsc	business	family arranged marriage	nuclear	20000-35000	islam	yes	no	yes	yes	yes	yes	no	yes	yes	yes	yes	yes	yes	yes	yes	no	no	strongly agree	strongly agree	strongly agree	agree	agree	agree	agree	strongly agree	strongly agree	no	yes	yes	yes	yes	no	yes	no	yes	yes	yes	no	yes	yes	yes	yes	yes	yes
psc	business	family arranged marriage	nuclear	<20000	islam	yes	no	no	no	yes	yes	yes	no	yes	yes	yes	yes	yes	yes	yes	yes	yes	strongly agree	strongly agree	no opinion	no opinion	strongly disagree	agree	agree	no opinion	strongly disagree	yes	no	no	yes	no	no	no	yes	no	no	no	no	yes	no	no	yes	no	yes
jsc	business	family arranged marriage	combined	<20000	islam	yes	no	yes	yes	yes	no	yes	no	yes	yes	yes	yes	yes	yes	yes	yes	yes	strongly agree	strongly agree	agree	agree	strongly agree	strongly agree	strongly agree	agree	agree	yes	yes	yes	yes	yes	no	no	yes	yes	yes	yes	yes	yes	no	yes	yes	yes	yes
below psc	business	family arranged marriage	nuclear	<20000	islam	yes	no	yes	yes	no	no	yes	no	yes	yes	no	yes	yes	yes	yes	no	yes	agree	no opinion	disagree	agree	disagree	no opinion	agree	agree	strongly agree	no	no	yes	yes	no	no	no	yes	yes	no	yes	no	yes	no	no	no	no	yes
above graduate	private job	love marriage	nuclear	35001-50000	christian	no	no	no	no	yes	yes	yes	yes	no	no	yes	yes	yes	no	no	no	no	no opinion	no opinion	no opinion	no opinion	no opinion	no opinion	agree	strongly agree	strongly agree	no	no	yes	no	no	yes	no	yes	no	yes	no	yes	yes	no	yes	no	yes	yes
graduate	private job	family arranged marriage	nuclear	35001-50000	buddhist	yes	yes	yes	yes	yes	yes	yes	yes	yes	yes	yes	yes	yes	no	no	yes	yes	no opinion	no opinion	no opinion	no opinion	no opinion	no opinion	no opinion	no opinion	no opinion	no	yes	yes	no	no	yes	no	yes	no	yes	yes	yes	yes	no	yes	no	no	yes
above graduate	govt. job	family arranged marriage	nuclear	>50000	islam	yes	yes	yes	yes	yes	yes	yes	yes	yes	yes	yes	yes	yes	no	yes	yes	yes	no opinion	no opinion	no opinion	no opinion	no opinion	no opinion	no opinion	agree	agree	no	yes	yes	yes	yes	yes	yes	yes	no	yes	yes	yes	yes	no	yes	yes	yes	yes
graduate	business	family arranged marriage	combined	35001-50000	islam	yes	no	yes	yes	yes	no	yes	yes	yes	yes	no	yes	no	yes	yes	yes	yes	strongly agree	strongly agree	agree	strongly agree	agree	strongly agree	strongly agree	agree	strongly agree	yes	yes	yes	yes	yes	no	no	yes	yes	yes	no	no	yes	yes	no	no	no	yes
graduate	govt. job	family arranged marriage	combined	20000-35000	islam	no	yes	yes	yes	yes	yes	yes	yes	yes	yes	yes	yes	yes	no	no	yes	yes	agree	agree	agree	agree	agree	agree	agree	disagree	disagree	yes	yes	yes	yes	no	no	yes	yes	yes	yes	yes	yes	yes	no	yes	yes	yes	yes
graduate	business	family arranged marriage	nuclear	>50000	hindu	yes	no	no	yes	yes	yes	yes	no	yes	yes	yes	yes	yes	yes	yes	yes	yes	strongly agree	strongly agree	strongly agree	strongly agree	no opinion	strongly agree	agree	strongly agree	strongly agree	yes	yes	yes	yes	no	yes	no	yes	yes	yes	yes	yes	yes	no	no	yes	yes	yes
graduate	private job	family arranged marriage	nuclear	35001-50000	islam	no	yes	yes	yes	yes	yes	no	no	yes	yes	yes	yes	yes	no	yes	yes	yes	no opinion	no opinion	no opinion	no opinion	no opinion	no opinion	no opinion	no opinion	no opinion	no	yes	no	no	no	yes	yes	yes	no	yes	yes	yes	yes	yes	yes	no	no	yes
hsc	private job	family arranged marriage	nuclear	20000-35000	hindu	yes	yes	yes	yes	yes	yes	yes	yes	yes	yes	yes	yes	yes	no	yes	yes	yes	strongly agree	strongly agree	strongly agree	strongly agree	strongly agree	strongly agree	strongly agree	strongly agree	strongly agree	no	yes	yes	yes	yes	yes	no	no	no	yes	yes	yes	yes	no	yes	yes	no	yes
graduate	business	love marriage	combined	35001-50000	hindu	yes	yes	yes	yes	yes	yes	yes	yes	yes	yes	yes	yes	yes	no	yes	yes	yes	disagree	disagree	disagree	disagree	disagree	disagree	disagree	disagree	disagree	no	yes	yes	yes	yes	yes	no	yes	no	yes	yes	yes	yes	yes	yes	yes	yes	yes
undergraduate	business	love marriage	nuclear	35001-50000	hindu	yes	yes	yes	yes	yes	yes	yes	no	no	yes	yes	yes	yes	no	yes	yes	yes	no opinion	no opinion	no opinion	no opinion	no opinion	no opinion	no opinion	no opinion	no opinion	yes	yes	yes	yes	yes	yes	yes	yes	yes	yes	yes	yes	yes	no	yes	yes	yes	yes
ssc	business	family arranged marriage	combined	20000-35000	islam	yes	no	yes	yes	no	yes	yes	yes	no	no	yes	yes	yes	yes	yes	yes	yes	strongly agree	strongly agree	strongly agree	strongly agree	no opinion	strongly agree	agree	strongly agree	strongly agree	no	yes	yes	yes	no	no	no	yes	yes	yes	yes	yes	yes	no	yes	no	no	yes
graduate	business	family arranged marriage	nuclear	>50000	islam	yes	no	yes	yes	no	yes	yes	no	yes	yes	yes	no	no	yes	yes	yes	yes	strongly agree	agree	agree	strongly agree	no opinion	strongly agree	strongly agree	strongly agree	strongly agree	yes	yes	yes	yes	yes	no	no	yes	yes	yes	no	no	yes	yes	yes	no	no	yes
graduate	private job	love marriage	nuclear	20000-35000	islam	yes	no	yes	no	no	yes	yes	no	yes	yes	yes	yes	no	yes	yes	yes	yes	strongly agree	agree	agree	strongly agree	strongly agree	strongly agree	strongly agree	agree	strongly agree	yes	yes	yes	yes	yes	yes	no	yes	yes	yes	yes	yes	yes	yes	yes	yes	yes	yes
hsc	business	family arranged marriage	nuclear	35001-50000	islam	yes	no	yes	yes	yes	yes	no	no	yes	yes	no	yes	yes	yes	yes	yes	yes	strongly agree	strongly agree	agree	no opinion	strongly disagree	agree	strongly agree	strongly agree	strongly agree	yes	yes	yes	yes	yes	no	no	yes	yes	yes	yes	no	yes	yes	yes	no	no	yes
graduate	business	family arranged marriage	nuclear	>50000	hindu	yes	no	yes	yes	no	no	no	yes	yes	no	no	yes	yes	yes	no	no	yes	strongly agree	agree	no opinion	agree	no opinion	strongly agree	no opinion	strongly agree	agree	yes	yes	yes	yes	no	yes	yes	yes	yes	yes	no	no	yes	yes	yes	no	no	yes
above graduate	govt. job	family arranged marriage	nuclear	>50000	islam	no	yes	yes	yes	yes	yes	no	no	yes	yes	no	no	no	no	yes	yes	yes	strongly agree	strongly agree	strongly agree	strongly agree	agree	agree	agree	strongly agree	strongly agree	no	yes	yes	yes	yes	yes	yes	yes	no	yes	yes	yes	yes	no	yes	yes	yes	yes
graduate	business	family arranged marriage	combined	20000-35000	islam	yes	no	yes	yes	no	yes	no	no	yes	no	yes	no	yes	yes	yes	yes	yes	strongly agree	agree	strongly agree	no opinion	strongly agree	strongly agree	strongly agree	strongly agree	strongly agree	yes	no	yes	yes	yes	yes	yes	yes	no	yes	yes	yes	yes	yes	yes	yes	yes	yes
above graduate	business	family arranged marriage	nuclear	>50000	islam	yes	no	yes	no	no	yes	yes	no	yes	yes	yes	yes	yes	yes	no	no	no	agree	no opinion	agree	no opinion	strongly disagree	agree	agree	strongly agree	agree	yes	no	yes	yes	no	yes	no	yes	yes	no	no	no	yes	yes	no	no	no	yes
ssc	business	love marriage	combined	<20000	buddhist	yes	yes	yes	yes	no	no	yes	yes	yes	yes	yes	yes	yes	yes	yes	yes	yes	strongly agree	strongly agree	strongly agree	strongly agree	strongly agree	strongly agree	strongly agree	strongly agree	strongly agree	yes	yes	yes	yes	yes	yes	yes	yes	yes	no	no	yes	yes	yes	yes	yes	yes	yes
ssc	business	love marriage	nuclear	<20000	buddhist	no	no	yes	yes	yes	no	no	yes	yes	no	yes	no	yes	yes	no	yes	yes	agree	agree	agree	agree	agree	agree	agree	agree	agree	no	no	yes	yes	no	yes	no	yes	no	no	yes	yes	yes	no	yes	no	yes	yes
graduate	govt. job	love marriage	combined	>50000	buddhist	no	yes	yes	yes	yes	yes	yes	yes	yes	yes	yes	yes	yes	no	yes	yes	yes	strongly agree	strongly agree	strongly agree	strongly agree	strongly agree	strongly agree	agree	agree	agree	no	yes	yes	yes	yes	yes	no	yes	no	yes	yes	yes	yes	yes	yes	yes	yes	yes
undergraduate	business	family arranged marriage	combined	>50000	islam	yes	yes	yes	yes	yes	yes	yes	yes	yes	yes	yes	yes	yes	yes	yes	yes	yes	agree	agree	agree	agree	no opinion	no opinion	no opinion	no opinion	no opinion	no	yes	yes	yes	yes	yes	yes	yes	no	yes	yes	yes	yes	no	yes	yes	yes	yes
above graduate	govt. job	family arranged marriage	combined	>50000	islam	yes	yes	yes	yes	yes	yes	no	no	yes	yes	no	no	no	no	no	yes	yes	agree	agree	agree	agree	agree	agree	agree	agree	agree	yes	yes	yes	yes	yes	yes	yes	yes	yes	yes	yes	yes	yes	no	no	yes	yes	yes
hsc	private job	family arranged marriage	nuclear	35001-50000	others	no	no	no	yes	yes	yes	no	yes	no	yes	no	yes	no	no	yes	yes	no	strongly agree	strongly agree	agree	agree	agree	agree	no opinion	strongly agree	agree	yes	yes	yes	yes	yes	yes	no	yes	no	yes	yes	yes	yes	yes	yes	yes	no	yes
graduate	business	family arranged marriage	combined	35001-50000	islam	yes	no	yes	yes	no	no	no	yes	yes	yes	yes	yes	yes	yes	yes	no	no	agree	agree	strongly agree	no opinion	disagree	strongly agree	strongly agree	no opinion	no opinion	no	no	no	no	no	no	no	yes	no	yes	no	no	yes	yes	yes	yes	yes	yes
graduate	business	family arranged marriage	combined	20000-35000	islam	yes	no	yes	yes	no	yes	yes	no	yes	yes	yes	yes	yes	yes	yes	yes	no	strongly agree	strongly agree	agree	strongly agree	strongly agree	agree	agree	strongly agree	strongly agree	no	yes	yes	yes	yes	no	no	yes	yes	yes	yes	yes	yes	yes	yes	yes	yes	yes
graduate	govt. job	family arranged marriage	nuclear	35001-50000	islam	yes	no	yes	yes	yes	no	yes	yes	yes	yes	yes	yes	yes	yes	yes	yes	yes	strongly agree	strongly agree	agree	agree	strongly agree	strongly agree	strongly agree	strongly agree	strongly agree	no	no	yes	yes	no	no	no	yes	yes	yes	yes	yes	yes	no	no	no	no	yes
graduate	private job	family arranged marriage	nuclear	20000-35000	islam	yes	yes	yes	no	no	yes	yes	yes	yes	no	yes	yes	yes	yes	no	yes	yes	strongly agree	agree	strongly agree	agree	strongly agree	strongly agree	agree	strongly agree	strongly agree	no	yes	yes	yes	yes	yes	yes	yes	yes	yes	yes	yes	yes	no	yes	yes	yes	yes
graduate	govt. job	family arranged marriage	nuclear	35001-50000	islam	yes	no	yes	yes	no	yes	no	no	yes	yes	yes	yes	yes	yes	yes	no	no	strongly agree	strongly agree	agree	agree	strongly disagree	strongly agree	agree	strongly agree	strongly agree	no	no	yes	yes	yes	no	no	yes	yes	no	no	no	yes	no	no	no	no	yes
graduate	business	family arranged marriage	nuclear	>50000	islam	yes	yes	yes	yes	yes	no	no	no	yes	yes	yes	yes	yes	yes	yes	yes	yes	strongly agree	strongly agree	agree	agree	no opinion	strongly agree	strongly agree	strongly agree	strongly agree	no	no	yes	yes	no	yes	yes	yes	no	no	yes	yes	yes	no	no	no	no	yes
graduate	private job	love marriage	combined	35001-50000	islam	yes	yes	yes	yes	no	no	no	yes	yes	yes	no	no	no	yes	yes	yes	yes	strongly agree	strongly agree	strongly agree	strongly agree	agree	agree	agree	strongly agree	strongly agree	no	yes	yes	yes	yes	no	no	yes	no	yes	yes	yes	yes	no	no	yes	no	yes
graduate	private job	family arranged marriage	nuclear	20000-35000	islam	yes	no	yes	yes	yes	no	no	no	yes	yes	yes	no	no	yes	yes	yes	yes	agree	agree	agree	strongly agree	strongly agree	no opinion	strongly agree	strongly agree	strongly agree	yes	yes	yes	yes	yes	no	no	yes	yes	yes	yes	yes	yes	no	yes	no	no	yes
graduate	private job	family arranged marriage	nuclear	20000-35000	islam	yes	no	yes	yes	no	yes	yes	yes	yes	yes	yes	yes	yes	no	no	yes	yes	strongly agree	strongly agree	agree	agree	no opinion	strongly agree	agree	strongly agree	strongly agree	yes	yes	yes	yes	yes	yes	yes	yes	yes	yes	no	no	yes	no	yes	no	no	yes
graduate	govt. job	family arranged marriage	nuclear	35001-50000	hindu	yes	no	yes	yes	no	yes	no	no	no	yes	no	yes	yes	yes	no	yes	yes	agree	no opinion	agree	no opinion	strongly disagree	strongly agree	strongly agree	agree	agree	no	yes	yes	yes	yes	no	yes	yes	yes	no	yes	yes	yes	no	no	no	no	yes
graduate	business	love marriage	nuclear	>50000	islam	yes	yes	yes	no	yes	yes	no	no	yes	yes	no	yes	yes	yes	no	yes	yes	agree	agree	agree	no opinion	strongly agree	strongly agree	agree	strongly agree	no opinion	no	yes	yes	yes	yes	yes	no	yes	no	no	no	no	yes	no	no	yes	yes	yes
graduate	business	family arranged marriage	combined	35001-50000	islam	yes	no	yes	yes	no	no	yes	no	yes	yes	no	yes	yes	yes	yes	yes	no	strongly agree	agree	strongly agree	strongly agree	no opinion	no opinion	agree	strongly agree	agree	yes	yes	yes	yes	yes	yes	yes	yes	yes	yes	yes	yes	yes	yes	yes	yes	yes	yes
graduate	business	love marriage	combined	>50000	islam	yes	no	yes	yes	no	yes	no	yes	no	yes	yes	no	no	yes	yes	yes	no	strongly agree	agree	agree	agree	no opinion	strongly agree	strongly agree	strongly agree	strongly agree	yes	yes	yes	yes	yes	yes	yes	yes	no	yes	yes	yes	yes	yes	yes	yes	yes	yes
graduate	private job	love marriage	nuclear	20000-35000	islam	yes	no	yes	yes	no	yes	no	yes	yes	yes	yes	yes	yes	yes	no	yes	yes	strongly agree	strongly agree	agree	strongly agree	strongly agree	strongly agree	strongly agree	strongly agree	strongly agree	yes	yes	yes	yes	yes	yes	yes	yes	yes	yes	yes	yes	yes	yes	yes	yes	yes	yes
graduate	govt. job	love marriage	nuclear	20000-35000	islam	no	yes	yes	yes	yes	yes	no	no	yes	yes	yes	yes	yes	no	yes	yes	yes	agree	agree	agree	strongly agree	strongly agree	strongly agree	strongly agree	strongly agree	strongly agree	no	yes	yes	yes	yes	yes	yes	yes	yes	yes	yes	yes	yes	yes	yes	yes	yes	yes
graduate	govt. job	family arranged marriage	nuclear	35001-50000	islam	yes	yes	yes	yes	yes	yes	yes	no	no	yes	yes	yes	yes	yes	no	yes	yes	agree	no opinion	agree	agree	agree	agree	agree	agree	strongly agree	no	yes	yes	no	yes	yes	no	yes	no	yes	yes	yes	yes	no	no	no	yes	yes
graduate	govt. job	family arranged marriage	nuclear	>50000	islam	yes	yes	yes	yes	no	no	yes	yes	yes	no	no	no	no	yes	yes	yes	yes	strongly agree	strongly agree	agree	agree	no opinion	strongly agree	agree	agree	strongly agree	yes	yes	yes	yes	no	no	no	yes	yes	yes	yes	yes	yes	no	no	no	no	yes
graduate	business	family arranged marriage	combined	>50000	hindu	yes	no	yes	yes	yes	yes	yes	no	no	yes	yes	yes	no	yes	yes	no	no	strongly agree	agree	strongly agree	agree	no opinion	agree	agree	agree	agree	no	yes	yes	no	yes	no	no	yes	yes	yes	no	no	yes	no	no	no	no	yes
above graduate	business	family arranged marriage	nuclear	>50000	islam	yes	no	yes	yes	yes	no	yes	no	yes	yes	no	yes	no	yes	yes	yes	no	strongly agree	strongly agree	strongly agree	no opinion	strongly agree	strongly agree	no opinion	strongly agree	agree	yes	no	yes	yes	no	no	no	yes	yes	yes	yes	yes	yes	no	no	yes	yes	yes
graduate	govt. job	family arranged marriage	combined	35001-50000	islam	yes	yes	yes	yes	yes	no	yes	yes	no	yes	yes	yes	yes	yes	no	yes	yes	agree	disagree	no opinion	no opinion	agree	strongly agree	no opinion	agree	agree	no	yes	yes	yes	yes	no	no	yes	yes	no	no	no	yes	yes	no	no	yes	yes
graduate	govt. job	love marriage	combined	<20000	islam	yes	yes	no	no	yes	yes	no	yes	no	yes	no	no	no	no	no	yes	yes	disagree	no opinion	no opinion	no opinion	disagree	disagree	disagree	strongly agree	strongly agree	no	no	yes	yes	yes	yes	no	yes	no	yes	yes	yes	yes	yes	yes	no	no	yes
graduate	private job	family arranged marriage	nuclear	20000-35000	islam	yes	no	yes	yes	yes	yes	no	no	yes	yes	yes	yes	yes	yes	yes	yes	no	strongly agree	strongly agree	agree	no opinion	strongly agree	strongly agree	agree	strongly agree	strongly agree	no	yes	yes	yes	yes	yes	yes	yes	yes	yes	yes	yes	yes	yes	yes	yes	yes	yes
hsc	business	family arranged marriage	nuclear	<20000	islam	no	yes	yes	yes	yes	yes	yes	no	yes	yes	yes	yes	yes	yes	yes	yes	yes	no opinion	no opinion	no opinion	no opinion	no opinion	no opinion	no opinion	strongly agree	strongly agree	yes	yes	no	no	yes	yes	yes	yes	yes	yes	yes	yes	yes	yes	yes	yes	no	yes
ssc	business	love marriage	combined	20000-35000	islam	no	no	no	no	yes	yes	yes	no	yes	no	no	yes	yes	yes	yes	yes	yes	no opinion	no opinion	no opinion	no opinion	no opinion	no opinion	no opinion	agree	agree	yes	yes	no	no	yes	no	yes	yes	yes	yes	yes	yes	yes	yes	yes	yes	yes	yes
ssc	business	family arranged marriage	combined	20000-35000	islam	no	no	yes	yes	yes	yes	no	no	yes	yes	yes	yes	yes	yes	yes	yes	yes	no opinion	no opinion	no opinion	no opinion	no opinion	no opinion	no opinion	no opinion	no opinion	no	no	no	yes	no	yes	no	yes	no	no	yes	yes	yes	yes	yes	yes	yes	yes
ssc	business	love marriage	combined	20000-35000	islam	yes	yes	yes	yes	no	no	no	yes	no	yes	yes	no	no	yes	yes	yes	yes	agree	agree	strongly agree	agree	strongly agree	agree	strongly agree	agree	agree	yes	yes	yes	yes	no	no	yes	no	yes	yes	yes	yes	yes	yes	no	yes	no	yes
undergraduate	govt. job	family arranged marriage	nuclear	35001-50000	islam	yes	yes	yes	yes	yes	yes	yes	yes	yes	yes	yes	yes	yes	yes	yes	yes	yes	agree	agree	agree	no opinion	no opinion	no opinion	no opinion	agree	agree	yes	yes	no	no	yes	yes	yes	yes	yes	yes	yes	yes	yes	no	no	no	no	yes
undergraduate	govt. job	family arranged marriage	nuclear	35001-50000	islam	yes	yes	yes	yes	yes	yes	yes	yes	yes	yes	yes	yes	yes	yes	yes	yes	yes	agree	agree	agree	no opinion	no opinion	no opinion	no opinion	strongly agree	strongly agree	no	yes	yes	yes	no	yes	no	yes	no	yes	yes	yes	yes	yes	yes	yes	yes	yes
ssc	student	love marriage	combined	20000-35000	islam	yes	yes	yes	yes	yes	yes	yes	yes	yes	yes	no	yes	no	no	yes	no	yes	strongly agree	strongly agree	strongly agree	agree	no opinion	strongly agree	no opinion	strongly agree	agree	yes	yes	no	yes	yes	no	no	yes	yes	no	yes	yes	no	yes	yes	no	yes	yes
above graduate	govt. job	family arranged marriage	nuclear	35001-50000	hindu	yes	no	no	yes	yes	yes	yes	no	no	yes	yes	yes	yes	yes	yes	yes	yes	agree	agree	agree	agree	agree	agree	strongly agree	agree	strongly agree	yes	no	no	no	yes	yes	no	yes	yes	no	yes	no	yes	no	yes	yes	no	yes
undergraduate	private job	love marriage	nuclear	<20000	islam	yes	yes	yes	yes	no	yes	yes	no	yes	yes	no	yes	yes	yes	yes	yes	yes	strongly agree	strongly agree	strongly agree	strongly agree	strongly agree	strongly agree	strongly agree	agree	agree	yes	yes	yes	yes	yes	yes	yes	yes	yes	yes	yes	yes	yes	yes	yes	no	yes	yes
hsc	business	love marriage	nuclear	20000-35000	islam	yes	no	yes	yes	no	no	yes	yes	yes	no	yes	yes	no	yes	yes	no	yes	strongly agree	strongly agree	agree	agree	strongly agree	strongly agree	agree	strongly agree	strongly agree	no	yes	yes	yes	no	no	no	yes	yes	no	yes	yes	yes	no	yes	yes	yes	yes
hsc	business	family arranged marriage	combined	>50000	islam	yes	yes	yes	yes	yes	yes	yes	no	yes	yes	yes	yes	yes	yes	yes	yes	yes	strongly agree	strongly agree	no opinion	strongly agree	strongly agree	agree	strongly agree	strongly agree	strongly agree	yes	yes	yes	yes	yes	yes	yes	yes	yes	yes	yes	yes	yes	yes	yes	yes	yes	yes
above graduate	govt. job	love marriage	combined	>50000	hindu	no	no	no	yes	yes	yes	yes	no	yes	yes	yes	yes	yes	yes	yes	yes	yes	no opinion	no opinion	no opinion	no opinion	no opinion	no opinion	no opinion	strongly agree	strongly agree	yes	yes	yes	yes	no	no	no	yes	no	yes	yes	yes	yes	no	yes	yes	no	yes
graduate	private job	family arranged marriage	nuclear	>50000	christian	no	yes	yes	yes	yes	no	no	no	no	yes	yes	no	no	no	yes	yes	yes	agree	agree	agree	agree	agree	agree	agree	strongly agree	strongly agree	no	yes	yes	yes	no	no	yes	yes	no	yes	yes	yes	yes	no	yes	yes	no	yes
hsc	business	family arranged marriage	nuclear	>50000	hindu	yes	no	yes	yes	no	yes	yes	yes	yes	yes	yes	no	no	yes	yes	yes	yes	strongly agree	agree	strongly agree	strongly agree	agree	strongly agree	strongly agree	strongly agree	strongly agree	no	yes	no	no	no	no	no	no	yes	yes	yes	yes	yes	no	no	yes	yes	yes
graduate	business	family arranged marriage	nuclear	>50000	hindu	yes	no	no	no	yes	yes	yes	no	yes	yes	yes	yes	yes	yes	yes	yes	yes	strongly agree	strongly agree	strongly agree	strongly agree	disagree	strongly agree	agree	strongly agree	strongly agree	yes	yes	yes	yes	no	yes	no	yes	yes	yes	yes	yes	yes	yes	yes	no	no	yes
undergraduate	govt. job	family arranged marriage	nuclear	>50000	others	no	yes	yes	yes	no	no	no	yes	yes	no	no	no	no	no	yes	yes	yes	disagree	disagree	disagree	disagree	disagree	disagree	disagree	disagree	disagree	no	no	no	yes	yes	yes	yes	yes	yes	yes	yes	yes	yes	yes	yes	no	yes	yes
graduate	private job	family arranged marriage	nuclear	20000-35000	islam	yes	yes	yes	yes	no	no	yes	yes	yes	yes	yes	yes	yes	yes	yes	yes	yes	strongly agree	strongly agree	strongly agree	strongly agree	agree	agree	agree	strongly agree	strongly agree	yes	yes	yes	yes	yes	no	no	yes	no	yes	yes	yes	yes	no	yes	yes	no	yes
hsc	business	family arranged marriage	combined	20000-35000	islam	yes	no	yes	yes	no	yes	yes	no	yes	yes	yes	yes	yes	yes	no	yes	no	agree	agree	strongly agree	agree	no opinion	strongly agree	strongly agree	strongly agree	agree	no	yes	yes	yes	no	yes	yes	yes	yes	yes	yes	yes	yes	no	yes	yes	yes	yes
graduate	private job	family arranged marriage	nuclear	>50000	hindu	yes	yes	yes	no	no	no	yes	yes	yes	yes	yes	yes	yes	no	yes	yes	yes	agree	agree	agree	agree	agree	agree	agree	agree	agree	no	yes	yes	yes	yes	yes	no	yes	yes	yes	yes	yes	yes	no	yes	yes	no	yes
graduate	private job	family arranged marriage	nuclear	35001-50000	christian	no	yes	yes	yes	yes	no	no	no	yes	yes	yes	no	no	no	yes	yes	yes	strongly agree	strongly agree	strongly agree	strongly agree	strongly agree	strongly agree	strongly agree	agree	agree	no	yes	yes	no	no	no	yes	yes	no	yes	yes	no	yes	yes	yes	yes	yes	yes
undergraduate	private job	love marriage	combined	35001-50000	buddhist	no	yes	yes	yes	yes	yes	yes	yes	yes	yes	yes	yes	yes	yes	yes	yes	yes	agree	agree	agree	agree	agree	agree	agree	strongly agree	strongly agree	yes	yes	yes	yes	no	no	no	no	no	no	yes	yes	yes	no	yes	yes	no	yes
hsc	govt. job	love marriage	combined	<20000	hindu	yes	yes	yes	yes	yes	no	no	yes	no	no	no	yes	yes	yes	yes	no	yes	strongly agree	strongly agree	strongly agree	strongly agree	strongly agree	agree	agree	agree	strongly agree	yes	no	yes	yes	yes	yes	no	yes	yes	yes	no	yes	yes	yes	no	no	yes	yes
graduate	govt. job	family arranged marriage	nuclear	>50000	christian	no	yes	yes	yes	yes	yes	yes	yes	no	no	no	no	yes	yes	yes	yes	yes	no opinion	no opinion	no opinion	no opinion	no opinion	no opinion	no opinion	strongly agree	strongly agree	no	yes	no	no	no	no	yes	yes	no	yes	yes	yes	yes	no	yes	yes	no	yes
hsc	business	family arranged marriage	combined	20000-35000	islam	yes	yes	yes	no	yes	yes	no	yes	yes	no	no	no	no	yes	yes	yes	no	strongly agree	strongly agree	strongly agree	agree	strongly agree	strongly agree	strongly agree	agree	strongly agree	yes	yes	no	yes	yes	no	yes	yes	yes	yes	no	no	yes	yes	yes	yes	yes	yes
hsc	business	family arranged marriage	nuclear	>50000	hindu	yes	no	no	no	no	yes	yes	no	no	yes	yes	no	no	yes	yes	yes	yes	strongly agree	strongly agree	strongly agree	agree	agree	strongly agree	strongly agree	agree	agree	no	yes	no	no	no	no	yes	yes	no	no	yes	yes	yes	no	yes	yes	no	yes
graduate	govt. job	love marriage	nuclear	35001-50000	islam	yes	no	yes	no	no	yes	yes	no	yes	yes	no	yes	yes	yes	no	yes	yes	strongly agree	strongly agree	agree	agree	no opinion	strongly agree	strongly agree	strongly agree	agree	yes	yes	yes	yes	yes	no	yes	yes	yes	yes	no	yes	yes	yes	yes	yes	yes	yes
graduate	private job	family arranged marriage	nuclear	20000-35000	islam	yes	yes	yes	yes	yes	no	no	no	yes	yes	yes	yes	yes	yes	yes	yes	yes	strongly agree	strongly agree	agree	agree	no opinion	strongly agree	strongly agree	strongly agree	strongly agree	yes	yes	yes	yes	yes	no	no	yes	yes	yes	no	no	no	no	yes	no	no	yes
hsc	student	family arranged marriage	nuclear	<20000	islam	yes	yes	yes	yes	yes	yes	no	no	no	no	no	no	yes	yes	yes	yes	yes	strongly agree	strongly agree	agree	agree	strongly agree	agree	strongly agree	no opinion	disagree	yes	no	yes	no	yes	yes	yes	no	no	yes	yes	yes	yes	yes	no	no	yes	yes
graduate	govt. job	family arranged marriage	combined	20000-35000	hindu	yes	yes	yes	yes	yes	no	no	no	no	yes	no	yes	no	no	yes	yes	no	strongly agree	agree	strongly agree	agree	no opinion	strongly agree	strongly agree	strongly agree	strongly agree	yes	yes	yes	yes	yes	yes	yes	yes	yes	yes	yes	yes	yes	yes	yes	yes	yes	yes
undergraduate	private job	family arranged marriage	nuclear	35001-50000	islam	yes	yes	no	no	no	yes	yes	no	yes	no	yes	yes	yes	yes	yes	yes	yes	no opinion	no opinion	no opinion	no opinion	no opinion	no opinion	no opinion	no opinion	no opinion	yes	yes	yes	no	no	yes	yes	yes	no	yes	yes	yes	yes	yes	yes	no	no	yes
graduate	private job	family arranged marriage	nuclear	>50000	islam	yes	yes	yes	yes	yes	yes	yes	no	no	no	yes	yes	yes	yes	yes	yes	yes	disagree	disagree	disagree	disagree	disagree	disagree	disagree	disagree	disagree	no	yes	yes	yes	yes	no	no	yes	yes	yes	yes	yes	yes	no	yes	yes	no	yes
undergraduate	private job	family arranged marriage	combined	35001-50000	islam	no	yes	yes	yes	yes	yes	no	yes	yes	yes	no	no	no	no	no	yes	yes	strongly agree	strongly agree	strongly agree	strongly agree	strongly agree	strongly agree	strongly agree	agree	agree	yes	yes	yes	yes	yes	yes	yes	yes	no	yes	yes	yes	yes	no	no	yes	yes	yes
graduate	private job	love marriage	combined	<20000	islam	yes	yes	yes	no	yes	no	no	yes	yes	no	yes	yes	yes	no	yes	yes	no	strongly agree	strongly agree	agree	no opinion	no opinion	strongly agree	strongly agree	agree	no opinion	yes	yes	yes	yes	no	yes	yes	yes	yes	yes	yes	yes	yes	yes	yes	yes	yes	yes
graduate	private job	family arranged marriage	nuclear	20000-35000	islam	yes	no	yes	yes	yes	no	yes	no	yes	yes	no	yes	yes	yes	no	yes	yes	strongly agree	strongly agree	agree	agree	strongly agree	no opinion	no opinion	strongly agree	strongly agree	yes	yes	yes	yes	no	yes	yes	yes	yes	yes	yes	no	yes	yes	yes	yes	no	yes
above graduate	business	family arranged marriage	combined	35001-50000	islam	no	yes	yes	yes	yes	yes	yes	no	no	no	no	yes	yes	yes	yes	yes	yes	agree	agree	agree	agree	agree	agree	agree	agree	agree	yes	yes	yes	yes	yes	yes	yes	yes	yes	yes	yes	yes	yes	yes	yes	yes	yes	yes
undergraduate	private job	love marriage	nuclear	35001-50000	islam	no	yes	yes	yes	yes	yes	no	no	no	no	yes	yes	yes	yes	yes	yes	yes	no opinion	no opinion	no opinion	no opinion	no opinion	no opinion	no opinion	no opinion	no opinion	no	no	no	yes	yes	yes	no	yes	yes	yes	yes	yes	yes	no	yes	yes	no	yes
hsc	student	family arranged marriage	nuclear	<20000	islam	yes	no	no	yes	no	yes	yes	yes	yes	yes	no	no	yes	yes	yes	yes	yes	agree	agree	strongly agree	agree	strongly agree	strongly agree	strongly agree	strongly agree	strongly agree	yes	yes	no	no	yes	yes	no	yes	yes	yes	yes	yes	yes	yes	no	yes	yes	yes
hsc	business	love marriage	nuclear	20000-35000	hindu	yes	yes	yes	yes	yes	no	yes	yes	yes	yes	yes	no	no	yes	yes	yes	yes	strongly agree	strongly agree	agree	agree	no opinion	strongly agree	strongly agree	strongly agree	agree	yes	yes	yes	yes	yes	no	no	yes	yes	yes	yes	no	yes	yes	yes	yes	yes	yes
hsc	business	family arranged marriage	nuclear	20000-35000	hindu	no	yes	yes	no	no	yes	no	yes	yes	yes	yes	yes	yes	yes	yes	yes	yes	agree	agree	agree	agree	no opinion	no opinion	no opinion	agree	agree	no	no	no	no	no	no	no	yes	no	yes	yes	yes	yes	no	yes	yes	yes	yes
hsc	business	family arranged marriage	combined	20000-35000	islam	yes	no	yes	no	yes	yes	no	no	no	yes	yes	yes	yes	yes	yes	no	no	strongly agree	agree	strongly agree	strongly agree	strongly agree	strongly agree	strongly agree	strongly agree	strongly agree	no	no	yes	yes	yes	no	no	yes	yes	yes	yes	yes	yes	yes	yes	yes	yes	yes
graduate	business	family arranged marriage	combined	>50000	islam	yes	no	yes	yes	yes	no	yes	no	yes	no	yes	yes	yes	yes	no	yes	no	strongly agree	agree	agree	no opinion	strongly agree	agree	strongly agree	agree	no opinion	yes	yes	yes	yes	yes	yes	yes	yes	yes	yes	yes	yes	yes	yes	yes	yes	yes	yes
graduate	business	love marriage	combined	20000-35000	christian	no	yes	yes	yes	yes	yes	no	no	no	no	no	no	yes	yes	yes	yes	yes	strongly agree	strongly agree	strongly agree	strongly agree	strongly agree	strongly agree	strongly agree	strongly agree	strongly agree	no	yes	no	no	no	no	yes	yes	no	yes	yes	no	yes	no	yes	yes	yes	yes
hsc	govt. job	family arranged marriage	combined	<20000	islam	no	yes	yes	yes	yes	yes	yes	yes	yes	yes	yes	yes	yes	yes	yes	yes	yes	agree	agree	agree	strongly agree	strongly agree	strongly agree	strongly agree	strongly agree	strongly agree	yes	yes	yes	yes	yes	yes	yes	yes	no	yes	yes	yes	yes	no	yes	no	no	yes
graduate	govt. job	love marriage	nuclear	35001-50000	christian	no	yes	yes	yes	yes	yes	yes	yes	yes	yes	no	no	no	no	no	yes	yes	agree	agree	agree	strongly agree	strongly agree	strongly agree	agree	agree	strongly agree	no	yes	yes	yes	yes	yes	yes	yes	yes	yes	yes	yes	yes	no	yes	yes	yes	yes
graduate	govt. job	family arranged marriage	combined	>50000	islam	no	yes	yes	yes	yes	no	yes	yes	no	yes	no	yes	yes	yes	yes	yes	yes	strongly agree	strongly agree	strongly agree	agree	agree	agree	agree	strongly agree	strongly agree	no	yes	yes	yes	yes	no	no	yes	no	yes	yes	yes	yes	yes	yes	no	no	yes
graduate	business	love marriage	nuclear	20000-35000	islam	yes	yes	yes	yes	no	no	yes	no	yes	yes	yes	yes	yes	yes	no	no	yes	strongly agree	strongly agree	agree	strongly agree	strongly agree	agree	agree	strongly agree	agree	yes	yes	yes	yes	yes	yes	yes	yes	yes	yes	yes	yes	yes	yes	yes	yes	yes	yes
hsc	business	family arranged marriage	nuclear	35001-50000	hindu	yes	yes	yes	yes	yes	yes	no	no	no	no	no	no	no	no	yes	yes	yes	agree	agree	agree	agree	agree	agree	agree	agree	agree	yes	yes	yes	yes	no	no	no	yes	yes	yes	yes	yes	yes	no	yes	yes	yes	yes
graduate	business	family arranged marriage	combined	35001-50000	buddhist	yes	yes	yes	yes	no	no	no	yes	yes	no	no	no	no	no	yes	yes	yes	agree	agree	agree	agree	agree	agree	agree	agree	agree	no	yes	yes	yes	yes	yes	no	yes	no	no	yes	yes	yes	no	yes	yes	no	yes
graduate	private job	family arranged marriage	combined	20000-35000	hindu	yes	no	yes	yes	no	yes	yes	no	yes	yes	yes	no	no	yes	yes	yes	yes	agree	agree	agree	no opinion	disagree	agree	agree	strongly agree	strongly agree	yes	yes	yes	yes	no	yes	yes	yes	yes	yes	yes	yes	yes	yes	yes	yes	yes	yes
graduate	business	love marriage	combined	35001-50000	islam	yes	no	yes	no	yes	no	no	yes	yes	no	no	yes	yes	yes	yes	yes	yes	strongly agree	agree	agree	strongly agree	no opinion	strongly agree	no opinion	strongly agree	agree	yes	yes	yes	yes	yes	no	no	yes	yes	no	no	no	yes	yes	yes	no	no	yes
graduate	business	family arranged marriage	nuclear	>50000	islam	yes	no	no	no	no	yes	no	yes	yes	no	no	no	no	yes	yes	yes	yes	agree	agree	strongly agree	agree	disagree	strongly agree	strongly agree	strongly agree	strongly agree	yes	no	yes	yes	no	no	no	yes	yes	no	no	no	yes	yes	no	no	no	yes
graduate	private job	love marriage	nuclear	35001-50000	islam	yes	yes	yes	yes	yes	yes	yes	yes	yes	yes	yes	yes	yes	yes	no	yes	no	strongly agree	strongly agree	strongly agree	strongly agree	no opinion	strongly agree	strongly agree	strongly agree	strongly agree	yes	yes	yes	yes	yes	yes	yes	yes	yes	yes	yes	yes	yes	yes	yes	yes	yes	yes
undergraduate	business	family arranged marriage	nuclear	35001-50000	islam	yes	yes	yes	yes	yes	yes	yes	no	yes	yes	no	yes	yes	yes	yes	yes	yes	agree	agree	agree	no opinion	no opinion	no opinion	no opinion	strongly agree	strongly agree	yes	yes	yes	yes	yes	no	no	yes	yes	yes	yes	yes	yes	yes	yes	yes	no	yes
ssc	govt. job	family arranged marriage	nuclear	35001-50000	islam	yes	yes	yes	yes	no	no	yes	no	yes	yes	yes	yes	yes	yes	yes	yes	yes	agree	agree	agree	no opinion	no opinion	no opinion	no opinion	strongly agree	strongly agree	no	no	yes	yes	yes	no	yes	yes	no	yes	yes	yes	yes	no	yes	yes	yes	yes
undergraduate	govt. job	family arranged marriage	nuclear	35001-50000	islam	yes	yes	yes	yes	yes	yes	yes	yes	yes	yes	yes	yes	yes	yes	yes	yes	yes	agree	agree	agree	no opinion	no opinion	no opinion	no opinion	agree	agree	no	yes	yes	yes	no	yes	yes	yes	no	yes	no	yes	yes	yes	yes	yes	yes	yes
ssc	business	family arranged marriage	combined	<20000	hindu	yes	no	yes	yes	yes	no	yes	yes	yes	yes	yes	yes	yes	yes	yes	yes	no	strongly agree	strongly agree	strongly agree	agree	strongly agree	agree	strongly agree	strongly agree	agree	yes	yes	yes	yes	yes	no	no	yes	yes	yes	yes	yes	yes	yes	yes	yes	no	yes
ssc	govt. job	family arranged marriage	nuclear	35001-50000	islam	yes	yes	yes	yes	yes	yes	yes	yes	yes	yes	yes	yes	yes	yes	yes	yes	yes	agree	agree	agree	strongly agree	strongly agree	strongly agree	agree	strongly agree	strongly agree	yes	yes	yes	yes	yes	yes	no	yes	yes	yes	yes	yes	yes	no	no	yes	yes	yes
above graduate	govt. job	family arranged marriage	combined	35001-50000	islam	yes	no	yes	yes	yes	yes	yes	no	yes	no	yes	yes	yes	yes	yes	yes	yes	strongly agree	strongly agree	no opinion	agree	strongly agree	strongly agree	strongly agree	strongly agree	agree	yes	yes	yes	yes	yes	no	yes	yes	yes	yes	no	yes	yes	no	yes	yes	no	yes
jsc	business	love marriage	nuclear	20000-35000	islam	yes	yes	yes	no	no	no	yes	yes	no	yes	yes	yes	yes	yes	yes	yes	yes	agree	agree	agree	agree	agree	agree	agree	strongly agree	agree	no	no	yes	yes	yes	yes	no	yes	yes	yes	yes	yes	yes	no	no	no	yes	yes
graduate	private job	love marriage	combined	20000-35000	hindu	no	no	no	yes	yes	yes	yes	no	yes	yes	yes	yes	yes	no	yes	yes	yes	disagree	disagree	disagree	disagree	disagree	disagree	disagree	agree	agree	no	no	yes	yes	yes	yes	no	yes	no	yes	yes	yes	yes	no	no	yes	yes	yes
jsc	business	love marriage	combined	20000-35000	islam	yes	yes	yes	yes	yes	no	no	yes	yes	yes	yes	no	no	yes	yes	yes	yes	no opinion	no opinion	no opinion	no opinion	no opinion	no opinion	agree	agree	agree	yes	yes	no	no	yes	yes	no	yes	no	no	yes	yes	yes	yes	yes	yes	yes	no
graduate	govt. job	family arranged marriage	nuclear	>50000	islam	yes	no	yes	no	yes	yes	no	no	yes	yes	no	yes	yes	yes	yes	yes	no	strongly agree	agree	agree	no opinion	agree	no opinion	agree	strongly agree	strongly agree	no	yes	yes	yes	yes	no	no	yes	yes	yes	yes	yes	yes	no	no	no	no	yes
graduate	business	family arranged marriage	nuclear	35001-50000	islam	no	yes	yes	no	yes	no	yes	no	yes	yes	no	yes	no	yes	no	yes	yes	no opinion	no opinion	strongly agree	agree	agree	agree	no opinion	strongly agree	strongly agree	no	yes	yes	no	yes	yes	no	yes	no	yes	yes	yes	yes	no	no	yes	yes	yes
undergraduate	private job	family arranged marriage	nuclear	20000-35000	islam	no	yes	yes	yes	yes	no	no	no	yes	no	yes	no	yes	no	yes	no	yes	agree	agree	agree	agree	agree	agree	agree	agree	agree	no	yes	yes	yes	yes	yes	no	yes	no	no	yes	yes	yes	no	yes	no	yes	yes
graduate	govt. job	family arranged marriage	combined	>50000	islam	yes	yes	yes	yes	yes	yes	no	yes	yes	no	yes	yes	yes	no	yes	yes	yes	agree	agree	no opinion	no opinion	strongly agree	strongly agree	agree	strongly agree	agree	no	yes	yes	yes	yes	no	yes	yes	no	yes	yes	yes	yes	no	yes	yes	no	yes
undergraduate	business	family arranged marriage	nuclear	35001-50000	islam	yes	yes	yes	no	yes	yes	yes	no	yes	yes	yes	no	yes	no	yes	yes	yes	agree	agree	strongly agree	strongly agree	agree	agree	agree	agree	agree	no	yes	yes	yes	no	no	yes	yes	yes	no	yes	yes	yes	yes	yes	no	yes	yes
undergraduate	private job	love marriage	nuclear	20000-35000	islam	no	yes	yes	yes	no	yes	yes	no	yes	yes	yes	yes	yes	no	yes	yes	yes	agree	agree	strongly agree	agree	agree	strongly agree	strongly agree	agree	agree	no	yes	yes	no	yes	yes	no	yes	no	yes	no	yes	yes	yes	no	no	yes	yes
graduate	private job	family arranged marriage	nuclear	>50000	islam	yes	no	yes	yes	yes	no	no	yes	yes	yes	yes	yes	yes	yes	no	yes	yes	agree	strongly agree	agree	strongly agree	strongly agree	agree	agree	strongly agree	strongly agree	no	no	yes	yes	no	no	no	yes	yes	yes	yes	yes	yes	no	yes	no	no	yes
undergraduate	business	family arranged marriage	nuclear	20000-35000	islam	yes	yes	yes	yes	yes	yes	yes	yes	yes	yes	yes	yes	yes	no	yes	yes	yes	strongly agree	strongly agree	no opinion	agree	strongly agree	agree	strongly agree	agree	agree	no	yes	yes	yes	yes	yes	yes	yes	no	yes	yes	yes	yes	no	yes	yes	yes	yes
undergraduate	business	family arranged marriage	nuclear	20000-35000	islam	no	yes	yes	yes	yes	no	yes	yes	yes	yes	no	no	yes	no	no	yes	no	no opinion	no opinion	no opinion	agree	agree	strongly agree	strongly agree	no opinion	no opinion	yes	yes	yes	no	yes	no	yes	yes	yes	no	yes	yes	yes	yes	yes	no	no	yes
ssc	business	family arranged marriage	nuclear	20000-35000	islam	yes	yes	yes	yes	no	no	no	no	no	yes	yes	yes	yes	yes	yes	yes	yes	agree	agree	agree	agree	agree	strongly agree	strongly agree	agree	strongly agree	yes	no	no	no	yes	yes	yes	yes	yes	no	no	no	yes	yes	no	no	yes	yes
graduate	govt. job	love marriage	combined	>50000	islam	no	yes	yes	yes	no	no	yes	yes	yes	yes	no	yes	no	yes	yes	yes	yes	agree	agree	strongly agree	agree	agree	strongly agree	strongly agree	agree	agree	no	no	no	yes	yes	yes	yes	yes	no	no	yes	yes	yes	no	no	no	yes	yes
hsc	private job	family arranged marriage	combined	<20000	islam	yes	no	no	no	yes	yes	yes	no	yes	yes	yes	yes	yes	yes	yes	yes	yes	strongly agree	strongly agree	no opinion	no opinion	agree	agree	agree	no opinion	strongly agree	yes	no	no	yes	no	no	no	yes	no	no	no	no	yes	no	no	yes	no	yes
ssc	business	family arranged marriage	combined	20000-35000	islam	no	yes	yes	no	no	yes	no	yes	yes	yes	no	yes	yes	no	yes	yes	no	agree	agree	agree	strongly agree	strongly agree	strongly agree	agree	agree	strongly agree	no	yes	yes	no	yes	yes	no	yes	no	yes	yes	no	yes	no	no	yes	yes	yes
ssc	business	family arranged marriage	nuclear	<20000	islam	yes	yes	yes	no	no	no	yes	yes	yes	no	no	yes	yes	yes	yes	yes	yes	no opinion	no opinion	no opinion	no opinion	no opinion	no opinion	no opinion	strongly agree	strongly agree	yes	yes	yes	yes	yes	yes	yes	yes	yes	yes	yes	yes	yes	yes	no	no	yes	yes
graduate	private job	family arranged marriage	nuclear	20000-35000	islam	yes	yes	yes	yes	no	yes	yes	yes	no	no	yes	yes	yes	yes	yes	yes	yes	agree	agree	agree	strongly agree	strongly agree	no opinion	strongly agree	agree	strongly agree	yes	yes	yes	yes	yes	no	no	yes	no	yes	yes	yes	yes	no	yes	no	yes	yes
graduate	private job	love marriage	combined	>50000	islam	yes	yes	yes	yes	yes	yes	yes	no	yes	no	yes	no	yes	no	yes	yes	no	agree	strongly agree	strongly agree	agree	agree	no opinion	no opinion	agree	strongly agree	no	yes	yes	yes	no	no	yes	yes	no	yes	no	yes	yes	no	yes	yes	no	yes
above graduate	govt. job	love marriage	combined	>50000	islam	no	yes	yes	no	yes	no	yes	yes	no	yes	yes	yes	yes	no	yes	yes	yes	strongly agree	strongly agree	strongly agree	agree	agree	no opinion	no opinion	strongly agree	agree	no	yes	yes	no	yes	yes	no	yes	no	yes	yes	yes	yes	no	yes	yes	yes	yes
graduate	govt. job	family arranged marriage	nuclear	20000-35000	islam	no	yes	yes	no	yes	yes	no	yes	no	yes	yes	no	no	no	yes	yes	yes	agree	agree	agree	agree	agree	agree	agree	agree	strongly agree	no	yes	yes	yes	yes	yes	no	yes	no	yes	yes	yes	yes	yes	yes	no	yes	yes
undergraduate	business	family arranged marriage	combined	35001-50000	islam	no	yes	yes	yes	yes	no	yes	yes	yes	yes	yes	no	yes	no	yes	no	yes	agree	agree	strongly agree	agree	agree	strongly agree	strongly agree	agree	strongly agree	no	yes	yes	yes	no	yes	yes	yes	no	yes	no	yes	yes	no	yes	yes	no	yes
graduate	govt. job	family arranged marriage	nuclear	>50000	islam	yes	no	yes	yes	yes	no	yes	no	yes	yes	no	yes	yes	no	yes	yes	yes	strongly agree	strongly agree	strongly agree	strongly agree	agree	agree	strongly agree	agree	agree	no	yes	yes	yes	no	no	yes	yes	no	yes	yes	yes	yes	no	yes	yes	yes	yes
graduate	private job	love marriage	combined	35001-50000	islam	no	yes	yes	yes	yes	no	no	yes	yes	no	yes	no	no	no	yes	yes	yes	agree	agree	agree	agree	agree	strongly agree	strongly agree	strongly agree	agree	no	yes	yes	yes	yes	yes	no	yes	no	yes	yes	yes	yes	no	yes	no	yes	yes
graduate	business	family arranged marriage	nuclear	35001-50000	islam	yes	yes	yes	yes	yes	yes	yes	yes	yes	yes	yes	yes	yes	yes	no	no	yes	strongly agree	strongly agree	agree	agree	agree	strongly agree	agree	strongly agree	strongly agree	no	yes	yes	yes	no	no	yes	yes	no	yes	yes	yes	yes	no	yes	yes	no	yes
graduate	govt. job	love marriage	combined	>50000	islam	no	yes	yes	no	no	yes	no	yes	no	yes	no	yes	no	no	yes	no	yes	agree	strongly agree	agree	strongly agree	agree	agree	strongly agree	agree	agree	no	yes	yes	yes	yes	no	no	yes	no	yes	yes	yes	yes	no	no	yes	yes	yes
above graduate	private job	love marriage	combined	35001-50000	islam	yes	yes	yes	yes	yes	yes	yes	yes	no	no	no	no	no	no	yes	yes	yes	strongly agree	strongly agree	strongly agree	strongly agree	strongly agree	strongly agree	strongly agree	strongly agree	strongly agree	yes	no	no	no	yes	yes	yes	yes	no	no	no	no	yes	yes	yes	no	no	yes
jsc	business	family arranged marriage	combined	<20000	islam	yes	no	no	no	yes	yes	yes	no	yes	yes	yes	no	no	yes	yes	yes	yes	agree	agree	no opinion	strongly agree	no opinion	strongly agree	agree	strongly agree	strongly agree	yes	no	yes	yes	yes	no	no	yes	no	no	no	no	no	no	no	no	no	yes
graduate	private job	family arranged marriage	combined	20000-35000	buddhist	yes	no	yes	yes	yes	no	no	yes	yes	no	yes	no	yes	yes	no	no	yes	strongly agree	agree	agree	no opinion	strongly agree	strongly agree	agree	strongly agree	strongly agree	yes	no	yes	yes	yes	no	no	yes	yes	no	no	no	no	yes	no	no	no	yes
hsc	govt. job	family arranged marriage	nuclear	35001-50000	islam	no	no	yes	no	yes	yes	yes	yes	no	no	yes	yes	yes	yes	yes	yes	yes	strongly agree	strongly agree	strongly agree	agree	agree	agree	agree	strongly agree	strongly agree	no	no	yes	yes	yes	yes	no	yes	yes	yes	yes	no	yes	yes	yes	yes	no	yes
undergraduate	business	love marriage	nuclear	35001-50000	islam	yes	yes	yes	yes	yes	yes	yes	yes	no	yes	no	yes	yes	yes	yes	yes	yes	agree	agree	agree	no opinion	no opinion	no opinion	no opinion	strongly agree	strongly agree	no	yes	yes	yes	yes	yes	no	yes	no	yes	yes	yes	yes	yes	yes	yes	yes	yes
graduate	govt. job	family arranged marriage	combined	20000-35000	islam	yes	yes	yes	yes	no	no	yes	yes	yes	yes	yes	yes	yes	no	no	yes	yes	strongly agree	strongly agree	agree	strongly agree	no opinion	strongly agree	agree	strongly agree	strongly agree	yes	yes	yes	yes	no	yes	yes	yes	yes	yes	no	no	yes	yes	yes	no	no	yes
graduate	private job	family arranged marriage	nuclear	20000-35000	islam	yes	no	yes	yes	yes	no	yes	yes	yes	no	yes	yes	no	yes	yes	no	yes	strongly agree	strongly agree	agree	strongly agree	strongly agree	strongly agree	agree	agree	strongly agree	no	yes	yes	yes	yes	no	no	yes	yes	yes	yes	yes	yes	yes	yes	yes	yes	yes
above graduate	business	family arranged marriage	nuclear	>50000	islam	yes	no	no	yes	no	no	yes	yes	no	no	yes	yes	no	yes	no	no	yes	strongly agree	agree	agree	strongly agree	disagree	strongly agree	agree	strongly agree	agree	yes	no	yes	yes	yes	yes	yes	yes	yes	no	no	no	yes	yes	yes	yes	no	yes
ssc	business	family arranged marriage	combined	35001-50000	islam	yes	no	no	no	yes	yes	yes	yes	no	no	yes	yes	yes	no	no	yes	yes	strongly agree	strongly agree	agree	agree	strongly disagree	strongly agree	agree	strongly agree	agree	yes	yes	yes	no	no	no	no	yes	yes	yes	no	no	yes	yes	yes	no	no	yes
above graduate	student	family arranged marriage	combined	<20000	islam	yes	no	yes	yes	yes	no	yes	yes	no	yes	yes	yes	yes	yes	yes	yes	yes	strongly agree	strongly agree	strongly agree	strongly agree	no opinion	strongly agree	agree	strongly agree	strongly agree	no	yes	yes	yes	yes	yes	yes	yes	yes	yes	yes	yes	yes	yes	yes	yes	yes	yes
graduate	govt. job	family arranged marriage	nuclear	35001-50000	islam	yes	no	no	yes	yes	no	no	yes	yes	yes	yes	no	yes	yes	yes	yes	no	strongly agree	strongly agree	agree	agree	strongly agree	strongly agree	agree	agree	strongly agree	yes	yes	yes	yes	no	no	no	yes	yes	yes	yes	yes	yes	yes	yes	no	no	yes
above graduate	business	love marriage	nuclear	>50000	hindu	yes	no	yes	yes	yes	yes	no	yes	yes	yes	yes	yes	yes	yes	yes	yes	yes	strongly agree	strongly agree	agree	agree	strongly agree	strongly agree	strongly agree	strongly agree	strongly agree	no	yes	yes	yes	yes	no	no	yes	yes	yes	yes	yes	yes	no	no	no	no	yes
above graduate	govt. job	love marriage	nuclear	35001-50000	islam	yes	yes	yes	yes	yes	yes	yes	yes	yes	yes	yes	yes	yes	yes	yes	yes	yes	strongly agree	strongly agree	strongly agree	strongly agree	strongly agree	strongly agree	strongly agree	strongly agree	strongly agree	no	no	no	no	yes	yes	yes	yes	no	yes	yes	yes	yes	yes	yes	no	no	yes
graduate	business	love marriage	nuclear	35001-50000	hindu	yes	no	yes	yes	no	no	yes	no	yes	yes	yes	no	yes	yes	yes	yes	yes	strongly agree	agree	agree	strongly agree	strongly agree	strongly agree	strongly agree	strongly agree	strongly agree	yes	yes	yes	yes	yes	yes	yes	yes	yes	yes	yes	yes	yes	yes	yes	yes	yes	yes
jsc	private job	love marriage	combined	<20000	hindu	yes	yes	yes	yes	yes	yes	yes	yes	yes	yes	yes	yes	yes	yes	yes	yes	yes	strongly agree	strongly agree	strongly agree	agree	agree	agree	agree	strongly agree	strongly agree	yes	yes	yes	yes	yes	no	no	yes	no	yes	yes	no	yes	no	yes	yes	no	yes
graduate	private job	family arranged marriage	nuclear	20000-35000	islam	yes	no	no	yes	yes	no	no	yes	yes	no	yes	yes	yes	yes	yes	yes	no	strongly agree	agree	strongly agree	agree	disagree	strongly agree	agree	strongly agree	strongly agree	yes	yes	no	no	yes	yes	no	yes	yes	yes	no	no	yes	yes	yes	no	no	yes
graduate	govt. job	family arranged marriage	nuclear	35001-50000	islam	yes	no	yes	no	yes	yes	yes	no	no	yes	yes	yes	yes	yes	yes	yes	yes	strongly agree	strongly agree	agree	strongly agree	agree	strongly agree	agree	strongly agree	strongly agree	yes	no	yes	yes	yes	no	no	yes	yes	yes	no	no	yes	no	no	no	no	yes
ssc	business	love marriage	nuclear	<20000	islam	yes	no	no	no	no	yes	yes	no	yes	yes	yes	yes	no	yes	yes	yes	yes	agree	agree	strongly agree	agree	strongly agree	agree	strongly agree	strongly agree	agree	yes	yes	no	no	no	no	yes	yes	yes	yes	yes	yes	yes	no	no	no	yes	yes
ssc	private job	love marriage	nuclear	35001-50000	islam	yes	no	no	no	yes	yes	no	yes	yes	no	no	yes	no	yes	yes	yes	yes	agree	no opinion	disagree	no opinion	agree	agree	no opinion	agree	agree	no	no	no	yes	yes	yes	no	yes	no	no	yes	yes	yes	yes	yes	yes	no	yes
jsc	private job	love marriage	nuclear	20000-35000	hindu	yes	no	no	no	yes	yes	yes	yes	yes	yes	yes	yes	no	no	yes	no	yes	agree	agree	agree	strongly agree	no opinion	no opinion	strongly agree	agree	agree	no	yes	yes	no	no	yes	no	yes	yes	no	no	yes	yes	yes	yes	yes	no	yes
above graduate	business	family arranged marriage	nuclear	35001-50000	hindu	yes	no	yes	yes	yes	no	yes	yes	yes	no	yes	yes	yes	yes	yes	yes	yes	agree	agree	no opinion	agree	strongly agree	strongly agree	strongly agree	agree	agree	yes	yes	yes	yes	yes	no	no	yes	yes	yes	no	no	yes	yes	yes	yes	yes	yes
hsc	private job	love marriage	nuclear	35001-50000	hindu	yes	yes	no	no	yes	yes	yes	no	yes	no	yes	no	yes	no	no	yes	yes	strongly agree	strongly agree	strongly agree	strongly agree	strongly agree	strongly agree	strongly agree	agree	agree	yes	yes	yes	yes	yes	yes	yes	yes	yes	yes	no	no	yes	no	no	yes	yes	yes
jsc	business	family arranged marriage	nuclear	<20000	hindu	no	yes	yes	yes	yes	yes	yes	no	yes	no	yes	no	yes	no	yes	yes	no	disagree	disagree	disagree	no opinion	disagree	agree	no opinion	no opinion	no opinion	no	yes	yes	yes	no	no	no	yes	yes	yes	yes	yes	yes	no	yes	no	no	yes
undergraduate	student	love marriage	nuclear	20000-35000	hindu	no	no	yes	yes	yes	no	no	yes	no	yes	no	yes	no	yes	yes	yes	yes	agree	no opinion	strongly agree	no opinion	disagree	agree	strongly agree	strongly agree	strongly agree	yes	yes	yes	no	yes	yes	yes	yes	no	yes	yes	yes	yes	yes	no	yes	yes	yes
graduate	private job	family arranged marriage	nuclear	35001-50000	christian	no	no	yes	yes	yes	no	no	yes	no	yes	no	yes	no	yes	yes	yes	yes	agree	no opinion	strongly agree	no opinion	disagree	agree	agree	strongly agree	agree	yes	yes	yes	no	yes	yes	yes	yes	no	yes	yes	yes	yes	yes	no	no	no	yes
graduate	business	family arranged marriage	nuclear	>50000	islam	yes	yes	yes	yes	yes	no	no	yes	yes	no	yes	yes	yes	yes	yes	yes	yes	agree	strongly agree	no opinion	disagree	disagree	agree	agree	strongly agree	agree	yes	yes	yes	no	no	yes	yes	yes	yes	no	yes	yes	yes	yes	no	yes	yes	yes
above graduate	govt. job	family arranged marriage	nuclear	>50000	islam	yes	yes	yes	yes	yes	no	no	yes	yes	no	yes	yes	yes	yes	yes	yes	yes	agree	strongly agree	no opinion	agree	no opinion	agree	no opinion	strongly agree	agree	yes	yes	yes	yes	yes	yes	yes	yes	yes	yes	yes	yes	yes	yes	yes	yes	yes	yes
hsc	business	family arranged marriage	nuclear	>50000	islam	yes	yes	yes	yes	yes	yes	yes	yes	yes	no	yes	yes	yes	yes	yes	yes	yes	agree	strongly agree	agree	no opinion	no opinion	agree	agree	strongly agree	agree	yes	yes	no	no	no	yes	yes	yes	yes	no	yes	yes	yes	yes	no	yes	yes	yes
hsc	business	family arranged marriage	combined	<20000	hindu	yes	yes	yes	yes	no	no	no	yes	yes	yes	no	yes	yes	no	no	no	no	agree	agree	no opinion	agree	disagree	agree	no opinion	strongly agree	strongly agree	yes	yes	yes	no	no	no	yes	yes	yes	yes	no	no	no	yes	no	no	no	yes
illeterate	business	family arranged marriage	nuclear	20000-35000	islam	yes	yes	no	yes	no	yes	yes	yes	no	yes	yes	yes	no	yes	no	yes	no	agree	agree	no opinion	agree	strongly agree	strongly agree	agree	agree	agree	yes	yes	no	yes	no	no	yes	yes	yes	yes	no	yes	yes	yes	no	yes	no	yes
illeterate	business	love marriage	nuclear	<20000	islam	no	no	no	no	yes	no	no	yes	yes	no	no	no	no	no	yes	yes	yes	agree	agree	no opinion	no opinion	no opinion	agree	agree	agree	strongly agree	no	no	no	yes	yes	no	yes	no	yes	yes	no	no	no	yes	yes	no	no	yes
psc	business	family arranged marriage	nuclear	>50000	islam	yes	yes	yes	no	yes	no	no	yes	no	no	yes	no	yes	yes	no	yes	yes	agree	no opinion	no opinion	disagree	no opinion	agree	agree	agree	agree	yes	no	yes	no	no	yes	yes	yes	no	no	yes	yes	yes	yes	no	yes	no	yes
hsc	private job	family arranged marriage	nuclear	<20000	buddhist	yes	no	yes	yes	yes	no	yes	yes	yes	yes	yes	yes	no	yes	yes	no	no	agree	agree	agree	no opinion	strongly disagree	strongly agree	strongly agree	strongly agree	strongly agree	yes	yes	yes	yes	no	no	yes	no	no	yes	yes	yes	no	yes	yes	yes	no	yes
ssc	business	family arranged marriage	combined	35001-50000	islam	yes	no	yes	yes	yes	yes	no	yes	yes	no	yes	no	yes	yes	no	yes	yes	strongly agree	strongly agree	agree	disagree	no opinion	agree	strongly agree	agree	agree	yes	yes	no	yes	yes	no	yes	yes	yes	no	yes	yes	yes	yes	no	yes	yes	yes
undergraduate	private job	love marriage	combined	35001-50000	islam	yes	yes	yes	no	yes	yes	no	yes	yes	no	yes	yes	yes	yes	yes	yes	yes	strongly agree	strongly agree	strongly agree	no opinion	agree	agree	agree	strongly agree	agree	yes	yes	yes	yes	no	yes	yes	yes	yes	yes	yes	yes	yes	yes	yes	yes	yes	yes
jsc	govt. job	love marriage	nuclear	20000-35000	islam	yes	yes	no	yes	no	yes	no	yes	yes	no	no	yes	yes	yes	no	yes	no	agree	agree	strongly agree	agree	no opinion	agree	agree	agree	agree	yes	no	yes	yes	yes	yes	no	yes	yes	no	yes	no	yes	yes	no	yes	yes	yes
graduate	private job	love marriage	nuclear	35001-50000	hindu	yes	yes	no	no	yes	yes	no	yes	yes	no	yes	yes	yes	yes	no	yes	yes	agree	no opinion	agree	no opinion	disagree	no opinion	no opinion	agree	strongly agree	no	yes	yes	yes	no	yes	yes	yes	yes	yes	no	no	yes	yes	no	yes	yes	yes
below psc	business	family arranged marriage	combined	>50000	islam	yes	yes	yes	no	yes	yes	yes	yes	no	yes	yes	yes	no	yes	yes	no	yes	agree	agree	no opinion	strongly agree	agree	agree	agree	agree	strongly agree	yes	yes	yes	no	no	yes	yes	yes	yes	no	no	no	yes	no	yes	no	no	yes
illeterate	business	love marriage	nuclear	<20000	islam	no	no	no	yes	yes	yes	no	yes	no	yes	yes	yes	yes	yes	yes	no	yes	agree	agree	no opinion	strongly agree	disagree	no opinion	no opinion	agree	agree	yes	no	no	no	no	no	yes	no	yes	no	no	no	no	yes	no	no	no	no
hsc	private job	family arranged marriage	nuclear	20000-35000	hindu	no	yes	yes	no	yes	no	yes	yes	yes	no	yes	yes	yes	yes	yes	no	yes	agree	strongly agree	agree	disagree	agree	disagree	agree	agree	strongly agree	yes	yes	yes	no	no	yes	yes	yes	yes	no	yes	yes	yes	yes	no	no	yes	yes
below psc	business	family arranged marriage	nuclear	35001-50000	islam	no	no	yes	yes	no	yes	yes	yes	no	yes	yes	no	no	yes	yes	no	no	agree	agree	disagree	no opinion	agree	strongly agree	no opinion	agree	no opinion	yes	yes	no	yes	yes	no	no	yes	yes	no	yes	yes	yes	yes	yes	no	no	yes
undergraduate	student	love marriage	nuclear	20000-35000	islam	yes	no	yes	yes	yes	no	no	yes	yes	yes	yes	no	no	yes	yes	no	yes	agree	agree	strongly agree	strongly disagree	no opinion	agree	agree	agree	strongly agree	yes	yes	yes	no	yes	no	no	yes	yes	yes	yes	yes	no	yes	yes	no	yes	yes
below psc	business	love marriage	nuclear	35001-50000	islam	yes	no	no	yes	no	yes	yes	yes	no	no	yes	no	no	yes	no	yes	no	agree	agree	strongly agree	agree	disagree	agree	agree	agree	strongly agree	yes	no	yes	no	yes	yes	yes	yes	yes	no	yes	yes	yes	yes	no	yes	no	yes
undergraduate	business	love marriage	nuclear	35001-50000	islam	yes	yes	yes	no	yes	yes	no	yes	yes	yes	no	yes	yes	yes	yes	no	yes	agree	agree	agree	strongly agree	agree	disagree	agree	agree	agree	yes	no	yes	yes	no	yes	yes	yes	yes	yes	no	yes	yes	yes	yes	no	yes	yes
jsc	govt. job	family arranged marriage	combined	35001-50000	hindu	yes	yes	yes	no	yes	no	yes	yes	yes	no	yes	yes	no	yes	no	no	yes	agree	no opinion	agree	no opinion	agree	no opinion	strongly agree	agree	no opinion	yes	no	yes	no	yes	no	no	yes	yes	no	yes	no	yes	yes	no	yes	no	yes
graduate	govt. job	family arranged marriage	combined	35001-50000	islam	yes	no	yes	no	yes	no	no	no	yes	no	yes	yes	no	yes	yes	no	yes	no opinion	no opinion	agree	no opinion	no opinion	agree	agree	agree	agree	yes	yes	yes	no	yes	yes	yes	yes	yes	yes	yes	yes	yes	yes	yes	yes	yes	yes
graduate	private job	family arranged marriage	combined	>50000	islam	yes	yes	yes	no	yes	yes	no	yes	yes	no	yes	yes	no	yes	yes	yes	yes	strongly agree	strongly agree	no opinion	no opinion	agree	agree	agree	agree	agree	no	no	yes	no	yes	yes	yes	yes	no	yes	yes	yes	yes	no	no	yes	yes	yes
hsc	business	love marriage	nuclear	20000-35000	islam	no	no	no	no	no	no	no	no	no	no	yes	yes	yes	yes	yes	no	yes	no opinion	agree	disagree	no opinion	disagree	disagree	agree	agree	agree	yes	yes	yes	no	no	no	yes	yes	yes	no	yes	no	yes	yes	no	yes	no	yes
graduate	govt. job	family arranged marriage	combined	20000-35000	islam	yes	no	yes	no	yes	yes	yes	yes	yes	yes	yes	yes	yes	yes	yes	no	yes	strongly agree	strongly agree	agree	no opinion	no opinion	agree	agree	strongly agree	agree	yes	yes	yes	no	yes	yes	yes	yes	yes	yes	yes	yes	yes	yes	yes	yes	yes	yes
graduate	govt. job	love marriage	nuclear	20000-35000	islam	no	no	yes	no	yes	no	no	no	no	no	yes	no	yes	yes	yes	no	yes	agree	agree	agree	no opinion	disagree	agree	no opinion	agree	agree	yes	yes	no	no	yes	yes	yes	yes	yes	yes	yes	yes	yes	yes	no	yes	yes	yes
graduate	business	love marriage	nuclear	35001-50000	islam	yes	yes	yes	yes	yes	yes	no	no	yes	no	no	yes	no	no	yes	no	yes	no opinion	agree	strongly agree	disagree	no opinion	agree	no opinion	agree	agree	yes	yes	yes	no	yes	yes	yes	yes	yes	yes	no	no	yes	no	no	yes	yes	yes
undergraduate	student	love marriage	combined	20000-35000	islam	no	yes	yes	no	yes	yes	yes	no	yes	yes	yes	yes	no	no	yes	yes	yes	disagree	disagree	agree	disagree	disagree	agree	disagree	agree	agree	yes	no	yes	no	no	no	yes	yes	yes	yes	no	no	yes	no	no	no	yes	yes
ssc	others	love marriage	combined	<20000	islam	yes	no	yes	yes	no	no	no	yes	no	yes	yes	yes	yes	yes	no	no	no	strongly agree	agree	strongly agree	no opinion	strongly agree	no opinion	strongly agree	disagree	agree	yes	no	no	no	yes	yes	yes	yes	yes	no	yes	no	yes	yes	no	no	no	yes
illeterate	others	love marriage	nuclear	<20000	islam	no	no	yes	yes	yes	no	no	yes	no	no	yes	no	yes	no	no	yes	yes	agree	agree	no opinion	agree	agree	strongly agree	agree	agree	agree	yes	no	no	no	no	yes	yes	yes	no	no	no	yes	yes	no	no	no	yes	yes
graduate	others	love marriage	combined	>50000	islam	no	no	no	yes	yes	no	yes	no	no	no	yes	yes	yes	yes	yes	no	yes	agree	agree	disagree	agree	agree	disagree	disagree	strongly agree	agree	yes	yes	yes	no	no	no	yes	yes	yes	yes	yes	no	yes	yes	no	yes	no	yes
below psc	others	family arranged marriage	nuclear	20000-35000	islam	no	no	no	no	no	no	no	no	no	no	yes	yes	yes	yes	yes	no	yes	disagree	no opinion	disagree	no opinion	disagree	disagree	disagree	agree	agree	no	no	no	yes	no	no	no	no	no	no	no	no	no	no	no	no	no	yes
jsc	others	love marriage	combined	<20000	islam	no	yes	yes	yes	yes	yes	no	no	yes	yes	yes	yes	yes	yes	no	no	no	strongly agree	strongly agree	strongly agree	strongly agree	strongly agree	strongly agree	strongly agree	strongly agree	strongly agree	no	yes	yes	yes	yes	yes	no	yes	yes	no	no	yes	yes	yes	yes	yes	no	yes
ssc	others	love marriage	nuclear	<20000	islam	yes	no	no	no	yes	yes	yes	yes	yes	yes	yes	yes	no	yes	yes	yes	yes	strongly agree	strongly agree	agree	agree	strongly agree	no opinion	strongly agree	strongly agree	agree	yes	yes	yes	no	no	yes	no	yes	yes	no	no	no	yes	yes	no	no	no	yes
ssc	others	family arranged marriage	nuclear	>50000	islam	yes	yes	yes	no	yes	no	no	yes	no	no	yes	no	yes	yes	no	yes	yes	agree	agree	strongly agree	agree	strongly agree	disagree	agree	agree	agree	yes	no	yes	no	no	yes	yes	yes	no	no	yes	yes	yes	yes	no	yes	no	yes
jsc	others	love marriage	nuclear	<20000	islam	no	yes	yes	yes	yes	yes	yes	yes	yes	yes	yes	yes	yes	yes	yes	yes	yes	strongly agree	strongly agree	strongly agree	agree	no opinion	agree	agree	strongly agree	strongly agree	yes	no	yes	no	yes	yes	yes	yes	yes	yes	no	no	yes	yes	yes	no	no	yes
graduate	private job	family arranged marriage	nuclear	35001-50000	islam	yes	yes	yes	yes	yes	yes	yes	yes	no	no	no	yes	yes	no	no	yes	yes	strongly agree	strongly agree	strongly agree	strongly agree	agree	agree	agree	agree	agree	no	yes	yes	yes	yes	yes	no	yes	no	yes	yes	yes	yes	yes	yes	yes	yes	yes
graduate	private job	family arranged marriage	nuclear	>50000	islam	no	no	no	yes	yes	yes	no	yes	yes	yes	no	yes	yes	no	yes	yes	yes	agree	agree	strongly agree	strongly agree	strongly agree	agree	agree	strongly agree	agree	no	no	no	yes	yes	yes	yes	yes	no	yes	no	yes	yes	no	yes	yes	yes	yes
undergraduate	private job	love marriage	nuclear	35001-50000	islam	no	yes	yes	no	yes	yes	no	yes	yes	no	yes	yes	yes	no	yes	yes	yes	no opinion	no opinion	no opinion	agree	agree	agree	agree	agree	strongly agree	no	no	yes	yes	yes	yes	no	yes	no	no	no	yes	yes	no	no	no	yes	yes
hsc	business	family arranged marriage	nuclear	20000-35000	islam	no	yes	yes	yes	no	yes	yes	no	yes	yes	yes	no	yes	no	yes	yes	yes	agree	agree	agree	agree	strongly agree	strongly agree	strongly agree	no opinion	agree	no	yes	yes	yes	yes	no	yes	yes	no	yes	yes	no	yes	no	no	no	yes	yes
graduate	private job	family arranged marriage	nuclear	20000-35000	islam	no	yes	yes	yes	no	no	no	yes	yes	yes	yes	yes	yes	no	no	yes	yes	no opinion	no opinion	no opinion	agree	agree	agree	agree	agree	agree	no	no	no	yes	yes	yes	yes	yes	no	no	yes	yes	yes	no	no	yes	yes	yes
graduate	private job	family arranged marriage	nuclear	20000-35000	islam	no	no	yes	yes	no	yes	no	yes	yes	yes	yes	yes	yes	no	yes	yes	yes	no opinion	no opinion	no opinion	agree	agree	agree	strongly agree	strongly agree	agree	no	yes	yes	yes	yes	no	no	yes	no	yes	yes	yes	yes	no	no	yes	yes	yes
graduate	private job	family arranged marriage	nuclear	20000-35000	islam	no	yes	yes	yes	yes	yes	yes	yes	yes	no	no	yes	yes	yes	yes	yes	yes	agree	agree	agree	no opinion	no opinion	no opinion	agree	strongly agree	no opinion	no	yes	yes	yes	yes	yes	no	yes	no	yes	yes	yes	yes	no	yes	yes	yes	yes
graduate	govt. job	love marriage	nuclear	35001-50000	islam	no	yes	yes	yes	yes	yes	yes	yes	yes	yes	no	yes	yes	yes	no	yes	yes	agree	agree	strongly agree	strongly agree	agree	agree	strongly agree	strongly agree	agree	no	no	yes	yes	yes	yes	no	yes	no	yes	yes	yes	yes	yes	yes	yes	yes	yes
graduate	private job	family arranged marriage	nuclear	35001-50000	islam	yes	yes	yes	yes	no	no	yes	no	no	yes	no	yes	yes	yes	yes	no	no	no opinion	no opinion	no opinion	no opinion	agree	agree	strongly agree	strongly agree	agree	no	no	yes	no	no	yes	yes	yes	no	no	yes	yes	yes	no	yes	yes	yes	yes
hsc	business	family arranged marriage	combined	35001-50000	islam	yes	yes	no	no	yes	yes	yes	yes	no	yes	yes	yes	yes	yes	yes	yes	no	strongly agree	strongly agree	strongly agree	strongly agree	agree	agree	agree	agree	strongly agree	no	yes	yes	yes	no	no	yes	yes	no	yes	yes	yes	yes	no	yes	yes	no	yes
graduate	private job	family arranged marriage	nuclear	35001-50000	islam	no	yes	yes	yes	yes	yes	no	no	yes	yes	no	yes	yes	no	yes	yes	no	strongly agree	strongly agree	agree	agree	agree	strongly agree	strongly agree	no opinion	agree	no	yes	yes	yes	no	no	no	yes	no	yes	yes	yes	yes	yes	yes	no	yes	yes
graduate	private job	love marriage	nuclear	20000-35000	islam	no	yes	yes	yes	yes	yes	yes	no	no	no	no	yes	yes	no	yes	yes	yes	strongly agree	strongly agree	agree	agree	agree	agree	strongly agree	strongly agree	strongly agree	no	yes	yes	yes	no	yes	yes	yes	no	yes	yes	yes	yes	no	yes	yes	yes	yes
undergraduate	student	family arranged marriage	nuclear	<20000	islam	yes	yes	yes	yes	no	no	yes	yes	yes	no	yes	yes	yes	no	no	yes	yes	agree	strongly disagree	agree	no opinion	no opinion	agree	strongly agree	strongly agree	strongly agree	yes	yes	yes	yes	yes	no	yes	yes	no	yes	no	yes	yes	yes	yes	yes	yes	no
jsc	business	family arranged marriage	nuclear	20000-35000	islam	yes	yes	no	yes	no	no	yes	yes	yes	yes	yes	yes	yes	no	no	yes	yes	agree	agree	no opinion	disagree	no opinion	no opinion	agree	agree	agree	yes	no	yes	no	yes	yes	yes	yes	yes	no	yes	yes	yes	yes	yes	no	yes	yes
graduate	govt. job	love marriage	nuclear	35001-50000	islam	no	no	no	yes	yes	no	no	yes	yes	no	no	yes	no	yes	yes	no	no	agree	agree	strongly agree	strongly agree	strongly agree	strongly agree	strongly agree	agree	strongly agree	yes	yes	no	no	no	yes	yes	yes	yes	no	no	no	no	yes	yes	no	no	yes
above graduate	student	love marriage	nuclear	20000-35000	islam	yes	yes	no	yes	no	no	yes	yes	no	yes	yes	yes	no	yes	yes	no	yes	agree	agree	no opinion	agree	strongly agree	agree	agree	agree	agree	yes	yes	no	yes	yes	no	yes	yes	yes	no	yes	no	yes	yes	yes	no	yes	no
illeterate	business	family arranged marriage	combined	>50000	islam	yes	yes	yes	no	no	no	no	yes	yes	yes	yes	yes	no	no	no	no	yes	agree	agree	no opinion	strongly disagree	no opinion	agree	agree	no opinion	strongly agree	no	yes	no	yes	yes	yes	no	yes	yes	yes	no	no	no	no	no	yes	yes	yes
undergraduate	student	love marriage	combined	20000-35000	islam	yes	yes	yes	no	no	yes	yes	yes	yes	yes	no	yes	yes	yes	yes	yes	yes	strongly agree	strongly disagree	strongly agree	disagree	strongly agree	strongly agree	no opinion	no opinion	strongly agree	yes	yes	no	no	no	yes	yes	yes	yes	no	no	no	no	yes	yes	yes	no	yes
undergraduate	govt. job	love marriage	combined	35001-50000	buddhist	no	no	no	yes	yes	yes	yes	yes	yes	no	no	no	no	no	yes	yes	yes	no opinion	no opinion	no opinion	no opinion	no opinion	no opinion	no opinion	no opinion	no opinion	no	yes	yes	yes	yes	yes	yes	yes	yes	yes	yes	yes	yes	no	yes	no	yes	yes
undergraduate	govt. job	family arranged marriage	nuclear	35001-50000	islam	yes	no	yes	no	yes	no	yes	yes	yes	no	yes	yes	yes	yes	no	yes	yes	agree	agree	no opinion	agree	strongly agree	no opinion	agree	agree	agree	yes	yes	no	yes	no	yes	no	yes	yes	yes	yes	no	yes	yes	no	yes	no	yes
graduate	govt. job	family arranged marriage	nuclear	35001-50000	islam	yes	yes	no	yes	yes	no	yes	yes	no	yes	yes	yes	no	yes	yes	no	yes	agree	agree	no opinion	no opinion	agree	strongly agree	agree	agree	agree	yes	yes	no	yes	yes	no	yes	yes	yes	yes	no	yes	yes	yes	yes	no	no	yes
hsc	business	family arranged marriage	nuclear	20000-35000	islam	yes	yes	yes	yes	yes	no	no	no	yes	yes	yes	yes	yes	no	yes	yes	no	no opinion	no opinion	agree	agree	agree	no opinion	no opinion	no opinion	no opinion	no	no	no	no	yes	yes	yes	yes	no	yes	yes	yes	yes	yes	yes	yes	yes	yes
graduate	govt. job	love marriage	nuclear	20000-35000	islam	no	yes	yes	yes	yes	yes	no	no	yes	yes	yes	no	no	no	yes	yes	yes	no opinion	no opinion	no opinion	no opinion	no opinion	agree	agree	strongly agree	agree	no	yes	yes	yes	no	no	no	yes	no	yes	yes	yes	yes	no	yes	yes	yes	yes
hsc	business	love marriage	combined	>50000	islam	no	yes	yes	yes	yes	yes	yes	no	no	no	yes	yes	yes	no	yes	yes	yes	no opinion	no opinion	no opinion	agree	agree	strongly agree	strongly agree	no opinion	no opinion	no	yes	yes	yes	yes	yes	yes	yes	no	no	yes	yes	yes	no	yes	no	yes	yes
graduate	private job	family arranged marriage	nuclear	>50000	islam	no	yes	yes	no	yes	yes	yes	yes	yes	yes	yes	yes	yes	no	yes	yes	yes	agree	agree	no opinion	agree	agree	no opinion	no opinion	agree	no opinion	no	yes	yes	yes	no	yes	no	yes	no	yes	no	yes	yes	no	yes	yes	no	yes
graduate	private job	love marriage	nuclear	20000-35000	islam	no	yes	yes	yes	yes	no	no	no	yes	yes	no	yes	yes	yes	yes	no	yes	no opinion	no opinion	agree	agree	agree	agree	strongly agree	strongly agree	no opinion	no	yes	yes	no	no	yes	yes	yes	no	yes	yes	yes	yes	no	no	yes	yes	yes
above graduate	private job	family arranged marriage	combined	>50000	islam	yes	no	yes	yes	yes	no	no	yes	yes	yes	yes	no	yes	no	yes	yes	yes	strongly agree	strongly agree	agree	agree	strongly agree	strongly agree	strongly agree	no opinion	agree	yes	yes	yes	no	no	yes	yes	yes	yes	no	yes	yes	yes	yes	no	yes	yes	yes
undergraduate	business	family arranged marriage	combined	35001-50000	hindu	yes	no	yes	yes	no	yes	yes	no	yes	yes	yes	no	yes	yes	yes	yes	yes	strongly agree	strongly agree	agree	agree	strongly disagree	agree	strongly agree	strongly agree	strongly agree	yes	no	yes	yes	no	no	yes	yes	yes	no	no	no	yes	yes	no	yes	no	yes
undergraduate	business	family arranged marriage	combined	>50000	islam	no	yes	yes	yes	yes	yes	yes	no	no	yes	yes	yes	no	no	yes	yes	yes	agree	strongly agree	strongly agree	strongly agree	agree	agree	strongly agree	strongly agree	agree	no	yes	yes	yes	no	no	yes	yes	no	no	no	yes	yes	no	yes	yes	yes	yes
hsc	business	love marriage	combined	35001-50000	islam	no	yes	yes	no	yes	no	yes	no	yes	yes	no	yes	yes	no	yes	yes	yes	agree	agree	agree	strongly agree	strongly agree	no opinion	no opinion	strongly agree	agree	no	yes	yes	no	yes	yes	no	yes	no	yes	yes	yes	yes	no	yes	no	yes	yes
graduate	private job	love marriage	nuclear	20000-35000	islam	no	yes	yes	yes	no	no	yes	yes	yes	no	no	yes	yes	no	yes	yes	yes	agree	agree	agree	agree	strongly agree	strongly agree	strongly agree	agree	strongly agree	yes	yes	yes	yes	no	no	yes	yes	no	yes	yes	yes	yes	yes	yes	yes	yes	yes
graduate	govt. job	love marriage	nuclear	>50000	islam	no	yes	yes	yes	no	no	no	yes	yes	yes	yes	yes	yes	no	yes	yes	yes	agree	agree	agree	agree	strongly agree	strongly agree	strongly agree	no opinion	no opinion	no	yes	yes	yes	yes	no	no	yes	no	yes	yes	yes	yes	no	no	yes	yes	yes
hsc	private job	family arranged marriage	combined	35001-50000	islam	yes	no	yes	yes	no	yes	yes	no	yes	yes	yes	no	yes	yes	yes	yes	yes	strongly agree	strongly agree	agree	agree	strongly agree	agree	strongly agree	strongly agree	strongly agree	yes	no	yes	yes	no	no	yes	yes	yes	no	no	no	yes	yes	no	yes	no	yes
above graduate	govt. job	love marriage	combined	>50000	islam	no	no	no	yes	yes	yes	yes	no	yes	yes	no	yes	yes	no	yes	no	yes	no opinion	no opinion	no opinion	strongly agree	strongly agree	agree	agree	agree	strongly agree	no	yes	yes	no	no	yes	no	yes	yes	yes	no	no	yes	no	no	no	yes	yes
undergraduate	private job	love marriage	combined	35001-50000	islam	no	no	no	no	no	no	no	no	no	yes	yes	yes	yes	yes	yes	yes	yes	agree	agree	agree	agree	strongly agree	strongly agree	agree	strongly agree	strongly agree	no	no	yes	yes	yes	no	yes	yes	no	yes	no	yes	yes	no	no	no	yes	yes
graduate	business	family arranged marriage	nuclear	35001-50000	islam	no	no	yes	yes	yes	no	yes	no	yes	yes	yes	yes	yes	yes	no	no	yes	strongly agree	agree	strongly agree	agree	strongly agree	strongly agree	agree	strongly agree	strongly agree	yes	yes	yes	yes	yes	yes	yes	yes	yes	yes	yes	yes	yes	yes	yes	yes	yes	yes
graduate	govt. job	love marriage	nuclear	35001-50000	islam	no	yes	yes	yes	no	yes	no	yes	yes	no	yes	yes	no	no	yes	yes	no	no opinion	no opinion	no opinion	agree	agree	agree	strongly agree	agree	strongly agree	no	yes	yes	yes	no	no	yes	yes	no	yes	yes	yes	yes	no	yes	yes	yes	yes
hsc	business	family arranged marriage	nuclear	20000-35000	islam	no	yes	yes	yes	yes	no	yes	yes	no	yes	yes	yes	yes	no	yes	yes	yes	agree	agree	agree	strongly agree	strongly agree	strongly agree	no opinion	agree	strongly agree	no	no	yes	yes	yes	yes	no	yes	no	yes	yes	yes	yes	no	yes	yes	no	yes
hsc	private job	family arranged marriage	nuclear	20000-35000	islam	no	yes	no	yes	no	yes	yes	no	yes	no	yes	no	yes	no	yes	no	yes	no opinion	strongly agree	strongly agree	agree	agree	no opinion	agree	agree	agree	no	no	yes	no	yes	yes	yes	yes	no	yes	no	yes	yes	no	yes	yes	no	yes
graduate	private job	family arranged marriage	nuclear	35001-50000	islam	yes	no	yes	yes	no	no	yes	no	yes	yes	yes	yes	yes	yes	yes	yes	yes	agree	strongly agree	agree	no opinion	disagree	strongly agree	agree	agree	strongly agree	yes	yes	yes	yes	no	no	no	yes	no	no	no	yes	yes	no	yes	no	no	yes
hsc	govt. job	family arranged marriage	nuclear	20000-35000	islam	no	yes	yes	yes	yes	no	yes	yes	no	yes	yes	no	yes	no	yes	yes	yes	no opinion	no opinion	no opinion	agree	agree	no opinion	no opinion	strongly agree	agree	no	yes	yes	yes	yes	no	no	yes	no	no	yes	yes	yes	no	no	yes	yes	yes
hsc	business	family arranged marriage	nuclear	20000-35000	islam	no	yes	yes	no	no	no	yes	yes	yes	yes	no	yes	yes	no	no	yes	no	agree	strongly agree	no opinion	agree	strongly agree	strongly agree	no opinion	strongly agree	agree	yes	yes	yes	yes	no	no	no	yes	yes	yes	yes	yes	yes	yes	yes	yes	yes	yes
graduate	private job	family arranged marriage	nuclear	35001-50000	islam	no	yes	yes	no	no	yes	yes	no	yes	no	yes	yes	yes	yes	yes	yes	yes	strongly agree	strongly agree	agree	agree	agree	no opinion	no opinion	no opinion	no opinion	yes	yes	yes	yes	no	no	no	yes	no	no	yes	yes	yes	no	no	yes	yes	yes
hsc	business	love marriage	nuclear	20000-35000	islam	no	yes	yes	yes	yes	yes	yes	yes	no	no	no	yes	yes	no	no	no	no	agree	agree	strongly agree	agree	strongly agree	agree	strongly agree	agree	agree	yes	yes	yes	yes	no	no	yes	yes	yes	yes	yes	yes	yes	no	no	no	yes	yes
graduate	private job	family arranged marriage	nuclear	20000-35000	islam	no	no	yes	yes	yes	no	yes	yes	yes	no	no	yes	yes	no	no	yes	yes	strongly agree	strongly agree	strongly agree	strongly agree	strongly agree	strongly agree	strongly agree	agree	agree	yes	yes	yes	yes	yes	yes	yes	yes	no	yes	no	yes	yes	no	no	no	yes	yes
graduate	private job	love marriage	nuclear	35001-50000	islam	yes	no	no	yes	no	yes	no	yes	yes	yes	no	yes	no	no	no	no	yes	strongly agree	strongly agree	strongly agree	agree	agree	agree	strongly agree	agree	strongly agree	no	yes	yes	yes	no	no	no	yes	no	yes	no	yes	yes	no	no	yes	yes	yes
hsc	business	family arranged marriage	nuclear	20000-35000	islam	yes	yes	yes	yes	yes	no	yes	yes	yes	no	yes	yes	no	yes	no	yes	yes	no opinion	no opinion	agree	agree	agree	strongly agree	strongly agree	strongly agree	agree	no	no	yes	yes	yes	yes	yes	yes	yes	yes	yes	yes	yes	no	no	yes	yes	yes
graduate	private job	family arranged marriage	nuclear	35001-50000	islam	no	yes	yes	yes	yes	no	no	no	yes	yes	no	yes	no	no	yes	yes	yes	no opinion	no opinion	no opinion	agree	agree	agree	no opinion	strongly agree	no opinion	no	yes	yes	yes	no	no	yes	yes	yes	yes	no	no	yes	no	no	yes	yes	yes
graduate	private job	family arranged marriage	combined	35001-50000	islam	no	yes	yes	yes	yes	no	no	yes	yes	no	no	yes	yes	no	yes	yes	yes	agree	strongly agree	strongly agree	agree	agree	agree	strongly agree	agree	strongly agree	no	yes	yes	no	no	yes	no	yes	no	yes	yes	yes	yes	no	no	yes	yes	yes
above graduate	govt. job	family arranged marriage	nuclear	35001-50000	islam	no	no	no	yes	yes	no	no	yes	yes	yes	yes	yes	yes	no	no	yes	yes	strongly agree	strongly agree	strongly agree	strongly agree	agree	agree	agree	strongly agree	agree	no	yes	yes	yes	no	no	yes	yes	no	yes	yes	yes	yes	no	yes	yes	yes	yes
graduate	business	love marriage	nuclear	20000-35000	islam	no	yes	yes	no	yes	yes	no	no	yes	yes	no	yes	yes	no	yes	yes	yes	strongly agree	strongly agree	strongly agree	strongly agree	agree	agree	agree	agree	strongly agree	yes	yes	yes	yes	yes	yes	yes	yes	no	yes	no	yes	yes	no	yes	yes	yes	yes
graduate	private job	family arranged marriage	combined	35001-50000	islam	no	yes	yes	yes	yes	no	yes	yes	yes	no	yes	yes	yes	no	yes	yes	no	agree	agree	agree	strongly agree	strongly agree	strongly agree	strongly agree	strongly agree	agree	no	yes	yes	no	yes	yes	yes	yes	no	yes	yes	yes	yes	no	no	yes	yes	yes
graduate	private job	love marriage	nuclear	35001-50000	islam	no	yes	yes	no	yes	yes	no	yes	yes	yes	yes	yes	no	yes	no	yes	yes	agree	agree	agree	no opinion	no opinion	no opinion	agree	strongly agree	agree	no	yes	yes	yes	no	no	no	yes	no	no	yes	yes	yes	no	yes	yes	yes	yes
graduate	private job	family arranged marriage	nuclear	35001-50000	islam	no	yes	yes	no	no	no	yes	yes	yes	no	no	no	no	no	no	yes	yes	strongly agree	strongly agree	strongly agree	strongly agree	agree	agree	no opinion	strongly agree	agree	yes	yes	no	yes	yes	yes	no	yes	no	no	yes	yes	yes	yes	yes	yes	yes	yes
graduate	business	family arranged marriage	combined	35001-50000	islam	no	yes	yes	yes	yes	yes	yes	yes	yes	yes	yes	yes	yes	no	no	yes	yes	no opinion	no opinion	no opinion	agree	agree	agree	agree	strongly agree	agree	yes	yes	yes	yes	yes	yes	yes	yes	no	yes	yes	yes	yes	no	yes	yes	yes	yes
graduate	govt. job	family arranged marriage	combined	35001-50000	islam	no	yes	no	yes	yes	no	no	yes	no	yes	no	yes	yes	no	yes	yes	yes	strongly agree	agree	agree	agree	strongly agree	strongly agree	strongly agree	strongly agree	strongly agree	yes	no	no	no	yes	yes	yes	yes	no	yes	yes	yes	yes	yes	yes	yes	yes	yes
above graduate	private job	family arranged marriage	nuclear	35001-50000	islam	no	yes	yes	yes	yes	no	yes	yes	no	yes	yes	yes	yes	yes	no	no	yes	strongly agree	strongly agree	agree	agree	agree	agree	strongly agree	agree	agree	yes	no	yes	no	yes	yes	yes	yes	no	no	no	yes	yes	no	yes	no	yes	yes
graduate	private job	family arranged marriage	nuclear	20000-35000	islam	no	no	yes	yes	yes	no	yes	yes	no	yes	yes	yes	yes	no	yes	yes	yes	agree	agree	agree	strongly agree	strongly agree	strongly agree	agree	agree	agree	no	yes	yes	yes	yes	yes	yes	yes	no	no	no	yes	yes	no	no	yes	yes	yes
above graduate	private job	family arranged marriage	nuclear	35001-50000	islam	no	yes	yes	no	yes	yes	no	no	no	yes	yes	yes	yes	no	yes	yes	yes	no opinion	no opinion	no opinion	no opinion	no opinion	no opinion	no opinion	agree	agree	no	yes	yes	yes	no	no	no	yes	no	yes	no	yes	yes	no	no	yes	yes	yes
graduate	private job	love marriage	nuclear	35001-50000	islam	yes	yes	yes	yes	no	yes	yes	no	no	yes	yes	yes	yes	yes	no	yes	yes	strongly agree	strongly agree	agree	agree	no opinion	no opinion	disagree	strongly agree	agree	no	no	no	no	yes	yes	yes	yes	yes	yes	no	no	yes	no	no	no	yes	yes
graduate	private job	family arranged marriage	nuclear	35001-50000	islam	yes	yes	yes	yes	yes	no	no	yes	yes	no	yes	yes	yes	no	no	yes	yes	no opinion	agree	strongly agree	strongly agree	agree	no opinion	agree	agree	agree	no	no	no	no	yes	yes	yes	yes	yes	no	no	yes	no	no	yes	yes	yes	yes
undergraduate	private job	family arranged marriage	combined	>50000	islam	no	no	yes	yes	yes	no	yes	no	yes	yes	no	yes	yes	no	yes	yes	yes	agree	agree	strongly agree	strongly agree	strongly agree	agree	agree	strongly agree	agree	no	yes	yes	yes	no	yes	no	yes	no	yes	yes	yes	yes	no	no	yes	yes	yes
graduate	business	family arranged marriage	nuclear	35001-50000	islam	no	yes	yes	no	yes	yes	no	yes	yes	yes	yes	yes	yes	no	yes	yes	yes	agree	agree	agree	strongly agree	strongly agree	strongly agree	strongly agree	strongly agree	agree	no	no	yes	yes	yes	yes	yes	yes	no	yes	yes	yes	yes	no	no	yes	yes	yes
ssc	business	family arranged marriage	combined	20000-35000	islam	no	yes	yes	yes	no	no	yes	yes	yes	yes	yes	yes	yes	no	yes	yes	yes	agree	agree	no opinion	no opinion	no opinion	agree	strongly agree	agree	strongly agree	no	yes	yes	no	no	no	yes	yes	no	no	yes	yes	yes	no	no	yes	yes	yes
hsc	business	love marriage	combined	>50000	islam	no	yes	yes	no	no	yes	yes	yes	yes	no	yes	yes	yes	no	yes	yes	yes	agree	agree	strongly agree	strongly agree	strongly agree	strongly agree	agree	strongly agree	agree	no	yes	yes	yes	yes	yes	yes	yes	no	yes	yes	yes	yes	no	yes	yes	yes	yes
undergraduate	private job	family arranged marriage	combined	35001-50000	islam	no	yes	yes	yes	yes	yes	no	yes	yes	yes	yes	yes	yes	no	no	no	yes	no opinion	no opinion	no opinion	agree	agree	strongly agree	strongly agree	agree	agree	no	yes	yes	yes	no	yes	yes	yes	no	yes	yes	yes	yes	no	yes	yes	yes	yes
above graduate	private job	love marriage	nuclear	>50000	islam	no	yes	yes	yes	yes	yes	yes	no	yes	yes	yes	yes	yes	no	yes	yes	yes	agree	agree	agree	strongly agree	strongly agree	strongly agree	strongly agree	no opinion	agree	no	yes	yes	yes	yes	yes	no	yes	yes	no	yes	yes	yes	no	yes	yes	yes	yes
above graduate	govt. job	love marriage	combined	>50000	islam	no	yes	yes	yes	no	no	yes	yes	yes	no	yes	yes	yes	no	yes	yes	no	strongly agree	strongly agree	strongly agree	agree	agree	agree	strongly agree	agree	no opinion	yes	yes	yes	yes	yes	yes	no	yes	no	yes	yes	yes	yes	no	no	yes	yes	yes
graduate	private job	love marriage	nuclear	35001-50000	islam	no	yes	yes	no	yes	yes	no	yes	yes	no	yes	yes	yes	no	yes	yes	yes	no opinion	no opinion	no opinion	no opinion	agree	agree	agree	agree	strongly agree	no	yes	yes	no	no	no	yes	yes	no	yes	yes	yes	yes	no	no	yes	yes	yes
graduate	govt. job	family arranged marriage	nuclear	35001-50000	islam	no	yes	yes	yes	yes	no	yes	no	yes	no	no	yes	yes	no	yes	no	yes	strongly agree	strongly agree	agree	agree	strongly agree	strongly agree	strongly agree	strongly agree	strongly agree	no	yes	yes	yes	yes	yes	no	yes	no	yes	yes	yes	yes	no	yes	no	yes	yes
above graduate	private job	family arranged marriage	nuclear	>50000	hindu	no	no	no	yes	yes	yes	no	yes	yes	yes	no	yes	yes	no	yes	yes	yes	agree	agree	strongly agree	strongly agree	agree	agree	strongly agree	strongly agree	strongly agree	no	no	no	yes	yes	yes	yes	yes	no	yes	yes	yes	yes	no	no	yes	yes	yes
above graduate	govt. job	family arranged marriage	combined	35001-50000	islam	yes	yes	yes	no	no	no	yes	yes	yes	no	yes	yes	yes	no	no	yes	yes	agree	agree	agree	agree	no opinion	no opinion	no opinion	strongly agree	strongly agree	yes	yes	yes	yes	yes	yes	yes	yes	no	no	yes	yes	yes	no	yes	yes	yes	yes
hsc	private job	family arranged marriage	nuclear	20000-35000	islam	no	yes	yes	yes	yes	yes	yes	no	yes	yes	no	yes	yes	no	yes	yes	yes	strongly agree	strongly agree	strongly agree	strongly agree	strongly agree	agree	agree	agree	agree	no	yes	yes	yes	no	no	yes	yes	yes	yes	yes	yes	yes	no	no	yes	yes	yes
graduate	private job	family arranged marriage	nuclear	20000-35000	islam	no	yes	yes	no	no	yes	yes	no	no	yes	yes	no	no	no	no	yes	yes	agree	agree	agree	strongly agree	strongly agree	strongly agree	strongly agree	agree	agree	no	yes	yes	no	no	no	yes	yes	yes	yes	yes	yes	yes	yes	yes	yes	yes	yes
graduate	private job	love marriage	nuclear	35001-50000	islam	yes	yes	yes	yes	yes	yes	yes	yes	yes	yes	yes	yes	yes	no	no	yes	yes	strongly agree	strongly agree	agree	agree	agree	strongly agree	strongly agree	agree	agree	no	no	no	no	yes	yes	yes	yes	no	no	yes	yes	yes	no	no	yes	yes	yes
graduate	business	family arranged marriage	nuclear	35001-50000	islam	no	no	no	no	yes	yes	yes	no	no	no	yes	yes	yes	yes	yes	yes	yes	agree	agree	agree	no opinion	no opinion	no opinion	agree	agree	agree	no	no	no	yes	yes	yes	yes	yes	no	yes	yes	yes	yes	no	no	yes	yes	yes
above graduate	private job	family arranged marriage	combined	>50000	islam	no	yes	yes	no	no	yes	no	yes	yes	no	no	yes	yes	no	no	yes	yes	agree	agree	no opinion	no opinion	no opinion	agree	agree	agree	strongly agree	no	yes	yes	yes	no	no	yes	yes	no	no	yes	yes	yes	no	yes	yes	yes	yes
graduate	private job	family arranged marriage	nuclear	20000-35000	islam	yes	yes	yes	no	yes	yes	no	yes	yes	no	yes	yes	yes	no	yes	yes	no	strongly agree	strongly agree	agree	agree	no opinion	no opinion	no opinion	strongly agree	strongly agree	no	no	yes	yes	yes	no	no	yes	yes	yes	yes	yes	no	no	no	yes	yes	yes
graduate	govt. job	family arranged marriage	nuclear	>50000	islam	no	yes	yes	yes	yes	yes	yes	no	yes	yes	no	yes	yes	no	yes	yes	yes	strongly agree	strongly agree	strongly agree	agree	agree	agree	strongly agree	strongly agree	strongly agree	no	yes	yes	yes	no	no	no	yes	no	yes	yes	yes	yes	no	yes	yes	yes	yes
hsc	private job	family arranged marriage	nuclear	20000-35000	islam	yes	yes	yes	no	no	no	yes	yes	yes	no	no	yes	yes	no	yes	yes	yes	agree	agree	strongly agree	strongly agree	strongly agree	agree	strongly agree	strongly agree	strongly agree	no	yes	yes	yes	yes	yes	no	yes	yes	yes	yes	yes	yes	no	yes	yes	yes	yes
above graduate	business	love marriage	nuclear	35001-50000	islam	no	yes	yes	yes	no	no	no	yes	yes	yes	no	yes	yes	no	yes	yes	yes	agree	agree	strongly agree	strongly agree	strongly agree	no opinion	no opinion	strongly agree	strongly agree	no	yes	yes	yes	no	no	yes	yes	no	yes	yes	yes	yes	no	yes	yes	yes	yes
graduate	private job	family arranged marriage	nuclear	35001-50000	islam	yes	yes	yes	yes	yes	yes	yes	yes	yes	yes	yes	yes	yes	yes	yes	yes	yes	no opinion	no opinion	no opinion	no opinion	no opinion	no opinion	no opinion	no opinion	no opinion	yes	yes	yes	no	no	no	yes	yes	yes	no	yes	yes	yes	yes	yes	no	no	yes
hsc	business	love marriage	nuclear	20000-35000	islam	no	yes	yes	yes	yes	yes	yes	no	no	yes	no	yes	yes	no	no	yes	yes	agree	agree	strongly agree	strongly agree	strongly agree	agree	agree	strongly agree	strongly agree	no	yes	yes	yes	yes	yes	no	yes	yes	yes	no	no	yes	no	yes	yes	yes	yes
graduate	private job	family arranged marriage	nuclear	20000-35000	islam	no	yes	yes	yes	yes	no	no	yes	yes	no	yes	yes	yes	no	yes	yes	yes	agree	agree	no opinion	no opinion	no opinion	no opinion	no opinion	agree	agree	no	yes	yes	no	no	no	no	yes	no	yes	no	yes	yes	no	yes	yes	yes	yes
graduate	private job	family arranged marriage	combined	20000-35000	islam	no	yes	yes	no	no	no	yes	yes	no	yes	yes	yes	yes	no	yes	yes	yes	agree	agree	agree	agree	strongly agree	strongly agree	strongly agree	agree	strongly agree	no	yes	yes	yes	yes	yes	yes	yes	no	no	yes	yes	yes	no	yes	no	yes	yes
graduate	govt. job	family arranged marriage	nuclear	35001-50000	islam	no	yes	yes	yes	no	no	no	yes	yes	yes	no	yes	yes	no	yes	yes	yes	agree	agree	strongly agree	strongly agree	agree	strongly agree	strongly agree	strongly agree	strongly agree	no	no	yes	yes	yes	no	no	yes	yes	yes	no	yes	yes	yes	yes	yes	yes	yes
graduate	private job	family arranged marriage	nuclear	35001-50000	islam	yes	yes	yes	yes	yes	yes	yes	yes	yes	yes	yes	yes	yes	no	no	no	yes	strongly agree	agree	no opinion	strongly agree	agree	no opinion	strongly agree	agree	strongly agree	no	yes	yes	no	no	yes	yes	yes	no	yes	yes	yes	yes	no	no	no	yes	yes
hsc	business	family arranged marriage	nuclear	20000-35000	islam	no	no	yes	yes	yes	yes	no	yes	yes	yes	yes	yes	yes	no	no	yes	yes	strongly agree	strongly agree	strongly agree	agree	agree	agree	agree	strongly agree	strongly agree	no	no	no	yes	yes	yes	yes	yes	no	yes	no	no	yes	yes	yes	yes	yes	yes
graduate	private job	family arranged marriage	nuclear	20000-35000	islam	no	no	yes	yes	yes	no	no	yes	yes	no	no	yes	yes	yes	yes	no	no	no opinion	no opinion	agree	agree	strongly agree	strongly agree	strongly agree	agree	agree	no	yes	yes	no	yes	yes	yes	yes	no	yes	yes	no	yes	no	yes	yes	no	yes
undergraduate	govt. job	love marriage	nuclear	>50000	islam	no	yes	yes	yes	no	no	yes	yes	yes	yes	no	yes	yes	no	yes	yes	yes	no opinion	no opinion	no opinion	agree	agree	agree	agree	strongly agree	agree	no	yes	yes	yes	no	no	yes	yes	no	no	yes	yes	yes	no	yes	yes	yes	yes
graduate	govt. job	family arranged marriage	nuclear	35001-50000	islam	no	yes	yes	yes	no	no	no	yes	yes	yes	no	yes	no	yes	yes	no	no	agree	agree	agree	strongly agree	strongly agree	strongly agree	no opinion	strongly agree	strongly agree	yes	yes	yes	yes	yes	yes	no	yes	no	yes	yes	yes	yes	no	yes	yes	yes	yes
graduate	private job	love marriage	nuclear	35001-50000	islam	no	no	no	yes	yes	yes	no	yes	no	no	yes	yes	yes	yes	no	yes	no	agree	no opinion	agree	no opinion	strongly agree	strongly agree	strongly agree	agree	strongly agree	yes	no	yes	yes	no	no	no	yes	yes	yes	yes	yes	yes	no	no	yes	yes	yes
undergraduate	business	love marriage	combined	35001-50000	islam	no	yes	yes	yes	yes	yes	no	yes	no	yes	yes	yes	no	no	yes	yes	yes	agree	strongly agree	strongly agree	agree	agree	no opinion	no opinion	no opinion	no opinion	no	yes	yes	yes	yes	no	no	yes	no	no	yes	yes	yes	no	yes	yes	yes	yes
undergraduate	business	family arranged marriage	combined	35001-50000	islam	yes	yes	yes	yes	no	no	yes	yes	no	no	yes	yes	yes	no	yes	yes	yes	agree	agree	no opinion	no opinion	no opinion	agree	agree	agree	no opinion	yes	yes	yes	no	no	yes	yes	yes	yes	no	no	yes	yes	no	yes	yes	yes	yes
hsc	business	family arranged marriage	combined	35001-50000	islam	no	yes	yes	yes	yes	yes	no	yes	yes	yes	no	yes	yes	no	no	yes	yes	strongly agree	strongly agree	strongly agree	agree	agree	agree	agree	no opinion	no opinion	no	yes	yes	yes	yes	no	no	yes	no	no	yes	yes	yes	no	yes	yes	yes	yes
above graduate	business	family arranged marriage	nuclear	>50000	hindu	yes	no	yes	yes	yes	no	no	yes	yes	yes	yes	yes	yes	yes	yes	yes	yes	strongly agree	strongly agree	strongly agree	strongly agree	strongly agree	strongly agree	strongly agree	strongly agree	strongly agree	yes	yes	yes	yes	yes	yes	no	yes	yes	yes	yes	yes	yes	yes	yes	no	no	yes
graduate	private job	love marriage	nuclear	>50000	hindu	no	yes	yes	yes	yes	yes	yes	no	no	no	yes	yes	yes	no	yes	yes	no	strongly agree	strongly agree	agree	agree	no opinion	no opinion	no opinion	strongly agree	strongly agree	no	no	yes	yes	yes	yes	yes	yes	no	no	yes	yes	yes	yes	yes	yes	yes	yes
undergraduate	private job	love marriage	nuclear	20000-35000	hindu	no	yes	yes	yes	yes	no	no	no	yes	yes	no	yes	yes	no	yes	yes	yes	no opinion	no opinion	agree	agree	agree	strongly agree	strongly agree	agree	strongly agree	no	yes	yes	yes	no	no	no	yes	no	yes	yes	no	yes	no	yes	yes	yes	yes
undergraduate	private job	family arranged marriage	nuclear	35001-50000	islam	no	yes	yes	yes	no	no	yes	no	yes	yes	no	yes	no	no	yes	yes	yes	no opinion	no opinion	agree	agree	no opinion	strongly agree	strongly agree	strongly agree	agree	no	yes	yes	yes	yes	no	no	yes	no	no	yes	yes	yes	no	yes	yes	yes	yes
graduate	private job	family arranged marriage	nuclear	35001-50000	islam	no	no	no	yes	yes	yes	no	no	no	yes	yes	no	yes	no	yes	yes	no	strongly agree	strongly agree	agree	agree	no opinion	no opinion	no opinion	agree	strongly agree	no	yes	no	no	yes	yes	yes	yes	no	yes	no	yes	yes	no	no	no	yes	yes
illeterate	business	family arranged marriage	combined	35001-50000	islam	yes	yes	no	yes	yes	no	yes	yes	yes	no	yes	yes	yes	yes	yes	no	yes	agree	agree	agree	strongly agree	no opinion	agree	no opinion	agree	agree	yes	yes	no	yes	yes	no	yes	yes	yes	no	yes	yes	yes	yes	yes	no	yes	yes
hsc	business	family arranged marriage	nuclear	35001-50000	islam	no	yes	yes	no	yes	no	yes	yes	yes	no	yes	yes	no	no	yes	yes	yes	agree	strongly agree	strongly agree	strongly agree	agree	strongly agree	strongly agree	no opinion	agree	no	yes	yes	yes	no	yes	no	yes	no	yes	yes	yes	yes	no	no	yes	yes	yes
graduate	private job	family arranged marriage	nuclear	35001-50000	islam	no	yes	yes	yes	no	yes	yes	yes	yes	yes	yes	yes	yes	no	yes	yes	yes	no opinion	no opinion	no opinion	agree	agree	agree	strongly agree	no opinion	strongly agree	no	yes	yes	yes	no	no	yes	yes	no	yes	yes	yes	yes	no	no	no	yes	yes
hsc	private job	family arranged marriage	nuclear	<20000	islam	no	yes	yes	yes	no	yes	no	no	yes	no	yes	yes	no	no	yes	yes	no	strongly agree	strongly agree	strongly agree	agree	agree	agree	strongly agree	strongly agree	strongly agree	no	yes	yes	yes	no	no	yes	yes	yes	yes	yes	no	yes	yes	no	yes	yes	yes
above graduate	govt. job	family arranged marriage	nuclear	>50000	islam	no	yes	yes	yes	yes	yes	yes	yes	yes	yes	yes	yes	yes	no	no	no	no	strongly agree	strongly agree	strongly agree	strongly agree	agree	agree	no opinion	strongly agree	strongly agree	yes	yes	yes	yes	yes	no	no	yes	no	yes	yes	yes	yes	yes	yes	no	yes	yes
graduate	business	love marriage	nuclear	>50000	hindu	yes	no	yes	yes	no	no	yes	no	no	yes	yes	yes	yes	yes	yes	yes	yes	agree	strongly agree	strongly agree	agree	no opinion	strongly agree	agree	strongly agree	strongly agree	yes	yes	yes	yes	yes	yes	yes	yes	yes	yes	yes	yes	yes	no	yes	no	no	yes
undergraduate	student	family arranged marriage	nuclear	20000-35000	islam	no	yes	yes	yes	yes	no	no	yes	yes	yes	yes	yes	no	yes	no	no	no	agree	no opinion	strongly agree	strongly disagree	disagree	agree	no opinion	strongly agree	strongly agree	yes	yes	yes	no	no	yes	no	yes	yes	yes	yes	no	yes	no	yes	no	no	yes
graduate	business	love marriage	combined	35001-50000	islam	yes	no	yes	yes	no	no	yes	no	no	yes	yes	yes	yes	yes	yes	yes	yes	strongly agree	strongly agree	strongly agree	agree	strongly agree	agree	strongly agree	strongly agree	strongly agree	yes	yes	yes	yes	yes	no	no	yes	yes	yes	yes	yes	yes	no	no	no	no	yes
graduate	private job	family arranged marriage	nuclear	20000-35000	hindu	yes	yes	yes	yes	no	no	yes	yes	yes	yes	yes	yes	yes	yes	no	no	yes	strongly agree	strongly agree	agree	strongly agree	no opinion	agree	agree	strongly agree	strongly agree	yes	no	yes	yes	no	yes	yes	yes	yes	yes	yes	yes	yes	yes	yes	no	no	yes
above graduate	govt. job	family arranged marriage	combined	35001-50000	islam	yes	no	yes	yes	yes	yes	yes	yes	yes	yes	yes	yes	yes	no	no	yes	yes	agree	strongly agree	agree	strongly agree	strongly agree	strongly agree	agree	strongly agree	strongly agree	yes	yes	yes	yes	no	yes	yes	yes	yes	yes	yes	yes	yes	yes	no	no	no	yes
above graduate	govt. job	love marriage	nuclear	>50000	hindu	yes	yes	no	no	yes	yes	yes	no	yes	yes	yes	yes	yes	no	yes	yes	yes	strongly agree	agree	strongly agree	strongly agree	agree	agree	agree	strongly agree	strongly agree	yes	yes	yes	yes	yes	no	no	yes	yes	yes	yes	yes	yes	yes	yes	no	no	yes
hsc	private job	love marriage	combined	>50000	islam	no	yes	yes	yes	yes	no	no	yes	yes	no	no	yes	yes	no	yes	yes	yes	agree	agree	strongly agree	strongly agree	no opinion	no opinion	no opinion	strongly agree	strongly agree	no	yes	yes	yes	no	no	yes	yes	no	yes	no	no	yes	no	no	yes	yes	yes
hsc	business	family arranged marriage	nuclear	35001-50000	islam	no	yes	yes	yes	no	no	no	yes	yes	no	yes	yes	yes	no	no	no	yes	strongly agree	strongly agree	strongly agree	agree	agree	agree	no opinion	agree	agree	yes	yes	no	no	no	no	no	yes	yes	yes	yes	yes	yes	no	no	yes	yes	yes
graduate	business	family arranged marriage	combined	>50000	christian	yes	yes	no	no	yes	yes	yes	yes	yes	yes	yes	no	yes	yes	yes	no	no	agree	no opinion	agree	agree	disagree	agree	agree	strongly agree	strongly agree	yes	no	no	yes	yes	no	no	no	no	no	no	yes	yes	yes	yes	yes	no	yes
hsc	govt. job	family arranged marriage	combined	20000-35000	islam	no	yes	yes	yes	yes	yes	yes	yes	yes	yes	yes	no	yes	yes	yes	yes	yes	agree	agree	agree	strongly agree	strongly agree	strongly agree	strongly agree	strongly agree	strongly agree	no	no	no	yes	yes	yes	yes	yes	no	yes	yes	yes	yes	no	yes	yes	yes	yes
graduate	business	love marriage	nuclear	35001-50000	islam	no	yes	yes	no	no	yes	yes	no	yes	no	yes	yes	yes	no	no	yes	yes	strongly agree	strongly agree	agree	agree	strongly agree	strongly agree	strongly agree	agree	strongly agree	yes	yes	yes	yes	yes	yes	no	yes	no	yes	yes	yes	yes	yes	no	no	yes	yes
above graduate	private job	love marriage	combined	>50000	islam	no	yes	yes	no	no	yes	yes	no	yes	yes	yes	yes	yes	no	yes	yes	yes	no opinion	no opinion	agree	agree	strongly agree	strongly agree	strongly agree	agree	strongly agree	no	yes	yes	no	no	yes	no	yes	no	no	yes	yes	yes	no	yes	yes	yes	yes
graduate	private job	family arranged marriage	nuclear	35001-50000	islam	no	yes	yes	no	no	yes	yes	no	yes	yes	no	yes	yes	no	yes	yes	yes	no opinion	no opinion	no opinion	agree	strongly agree	strongly agree	strongly agree	agree	agree	no	yes	yes	no	yes	no	no	yes	no	yes	no	yes	yes	no	no	yes	yes	yes
hsc	business	family arranged marriage	nuclear	20000-35000	islam	yes	yes	yes	yes	no	no	no	yes	yes	no	no	yes	yes	no	no	yes	yes	strongly agree	strongly agree	agree	agree	strongly agree	strongly agree	agree	agree	strongly agree	no	no	no	no	yes	no	yes	yes	no	no	yes	yes	yes	no	yes	yes	yes	yes
undergraduate	private job	family arranged marriage	nuclear	35001-50000	islam	no	yes	yes	yes	no	yes	yes	no	no	yes	yes	no	yes	no	yes	yes	yes	no opinion	no opinion	strongly agree	strongly agree	agree	agree	no opinion	strongly agree	no opinion	no	yes	yes	yes	yes	no	no	yes	no	yes	yes	no	yes	no	no	no	yes	yes
ssc	private job	family arranged marriage	combined	20000-35000	islam	no	yes	yes	yes	no	yes	yes	no	yes	yes	no	no	no	no	yes	yes	no	no opinion	no opinion	agree	agree	strongly agree	strongly agree	strongly agree	agree	no opinion	no	no	yes	yes	yes	no	no	yes	no	yes	yes	no	yes	no	no	yes	yes	yes
hsc	private job	family arranged marriage	combined	20000-35000	islam	no	yes	yes	yes	yes	no	no	yes	yes	no	yes	yes	yes	yes	yes	yes	yes	agree	agree	no opinion	agree	agree	agree	strongly agree	agree	agree	no	no	yes	yes	no	no	no	yes	yes	no	no	yes	yes	no	no	no	yes	yes
hsc	business	love marriage	nuclear	20000-35000	islam	yes	no	no	yes	yes	yes	yes	no	yes	yes	yes	yes	yes	yes	yes	yes	yes	agree	agree	strongly agree	agree	disagree	strongly agree	agree	strongly agree	agree	yes	yes	no	yes	yes	no	no	yes	yes	yes	yes	yes	yes	yes	yes	yes	yes	yes
graduate	student	love marriage	nuclear	<20000	islam	no	yes	yes	yes	yes	no	no	yes	yes	yes	no	yes	yes	no	yes	yes	yes	no opinion	no opinion	no opinion	agree	agree	strongly agree	strongly agree	agree	agree	no	yes	yes	yes	yes	yes	no	yes	no	no	yes	yes	yes	no	no	no	yes	yes
hsc	private job	love marriage	nuclear	20000-35000	islam	yes	yes	yes	yes	yes	no	no	yes	yes	yes	yes	yes	yes	no	no	no	no	agree	agree	agree	no opinion	no opinion	no opinion	no opinion	strongly agree	strongly agree	no	no	no	yes	yes	yes	yes	yes	no	no	yes	yes	yes	no	yes	yes	yes	yes
above graduate	private job	love marriage	nuclear	>50000	islam	no	yes	yes	yes	no	yes	yes	no	yes	yes	no	yes	yes	no	yes	yes	yes	agree	agree	agree	strongly agree	strongly agree	strongly agree	strongly agree	no opinion	no opinion	no	no	no	yes	yes	yes	yes	yes	no	yes	yes	yes	yes	no	yes	yes	yes	yes
graduate	business	family arranged marriage	nuclear	20000-35000	islam	no	yes	yes	yes	yes	no	no	yes	yes	yes	yes	yes	yes	no	yes	yes	yes	agree	agree	strongly agree	strongly agree	agree	agree	agree	strongly agree	strongly agree	no	no	no	no	yes	yes	yes	yes	no	yes	yes	yes	yes	no	no	yes	yes	yes
ssc	business	family arranged marriage	nuclear	>50000	islam	no	yes	yes	no	yes	yes	no	no	yes	yes	no	yes	yes	no	yes	yes	yes	agree	agree	strongly agree	strongly agree	strongly agree	strongly agree	agree	agree	agree	no	yes	yes	yes	yes	no	no	yes	yes	yes	yes	no	yes	no	yes	yes	yes	yes
hsc	business	family arranged marriage	nuclear	20000-35000	islam	no	no	yes	yes	no	no	yes	yes	no	no	yes	yes	no	no	yes	yes	no	strongly agree	strongly agree	strongly agree	agree	agree	agree	strongly agree	strongly agree	strongly agree	no	yes	no	no	yes	yes	no	yes	no	yes	no	yes	yes	yes	yes	yes	yes	yes
graduate	private job	family arranged marriage	combined	35001-50000	islam	no	yes	yes	yes	yes	no	no	yes	yes	yes	yes	yes	yes	no	no	yes	yes	strongly agree	strongly agree	strongly agree	agree	agree	agree	strongly agree	strongly agree	agree	yes	yes	no	no	yes	yes	no	yes	no	yes	no	yes	yes	no	yes	yes	yes	yes
undergraduate	private job	family arranged marriage	nuclear	20000-35000	islam	no	yes	no	yes	yes	yes	yes	yes	yes	no	no	yes	yes	no	no	yes	yes	agree	agree	strongly agree	strongly agree	agree	agree	strongly agree	strongly agree	agree	no	no	yes	yes	yes	no	no	yes	no	no	yes	yes	yes	no	no	yes	yes	yes
graduate	private job	love marriage	nuclear	20000-35000	islam	no	yes	yes	yes	yes	no	no	yes	yes	yes	yes	yes	yes	no	yes	yes	yes	agree	agree	agree	no opinion	no opinion	no opinion	no opinion	agree	strongly agree	yes	yes	yes	yes	yes	yes	yes	yes	no	yes	yes	yes	yes	yes	yes	yes	yes	yes
graduate	private job	family arranged marriage	nuclear	35001-50000	islam	yes	yes	yes	yes	yes	yes	yes	yes	no	no	no	yes	no	no	yes	yes	yes	agree	agree	strongly agree	agree	agree	strongly agree	strongly agree	strongly agree	strongly agree	yes	yes	yes	yes	no	no	no	yes	no	yes	yes	yes	yes	no	yes	yes	yes	yes
graduate	private job	family arranged marriage	nuclear	35001-50000	islam	no	yes	yes	yes	no	no	no	yes	yes	yes	yes	yes	yes	no	yes	yes	yes	strongly agree	strongly agree	strongly agree	strongly agree	agree	agree	agree	agree	agree	no	yes	yes	yes	no	no	yes	yes	yes	yes	yes	yes	yes	no	yes	no	no	yes
hsc	private job	family arranged marriage	nuclear	20000-35000	islam	yes	yes	yes	yes	no	no	no	yes	yes	no	no	yes	yes	no	no	yes	yes	no opinion	no opinion	agree	agree	strongly agree	strongly agree	strongly agree	strongly agree	agree	no	yes	yes	yes	yes	no	no	yes	yes	yes	no	yes	yes	no	yes	no	yes	yes
graduate	private job	family arranged marriage	nuclear	20000-35000	islam	no	no	yes	yes	no	no	yes	yes	yes	no	no	yes	yes	no	yes	yes	yes	no opinion	no opinion	no opinion	no opinion	no opinion	no opinion	strongly agree	agree	strongly agree	no	no	no	yes	yes	yes	no	yes	no	yes	yes	no	yes	no	yes	yes	yes	yes
graduate	private job	family arranged marriage	nuclear	35001-50000	islam	yes	yes	yes	yes	no	no	no	yes	yes	yes	yes	yes	yes	yes	yes	yes	yes	agree	strongly agree	no opinion	strongly agree	agree	no opinion	agree	agree	no opinion	no	yes	yes	yes	yes	no	no	yes	yes	yes	yes	yes	yes	no	no	yes	yes	yes
above graduate	private job	family arranged marriage	nuclear	35001-50000	islam	no	no	yes	yes	yes	no	no	yes	yes	no	yes	yes	yes	yes	yes	yes	yes	strongly agree	agree	no opinion	strongly agree	agree	no opinion	strongly agree	agree	no opinion	yes	no	yes	no	yes	no	yes	yes	yes	no	no	yes	yes	no	yes	yes	yes	yes
graduate	private job	love marriage	combined	20000-35000	islam	no	yes	yes	no	yes	no	yes	yes	yes	yes	yes	no	yes	no	yes	yes	no	agree	agree	no opinion	agree	strongly agree	strongly agree	strongly agree	no opinion	agree	no	yes	yes	yes	no	yes	yes	yes	no	yes	yes	yes	yes	no	yes	yes	yes	yes
undergraduate	private job	family arranged marriage	combined	>50000	islam	yes	yes	yes	yes	yes	yes	yes	yes	yes	yes	yes	yes	yes	yes	yes	yes	no	strongly agree	strongly agree	strongly agree	agree	strongly agree	agree	strongly agree	agree	agree	no	yes	yes	yes	no	no	yes	yes	yes	no	yes	yes	yes	no	yes	yes	yes	yes
graduate	business	love marriage	combined	>50000	islam	no	yes	yes	yes	yes	no	yes	yes	yes	yes	yes	yes	yes	no	yes	yes	yes	agree	agree	strongly agree	strongly agree	strongly agree	strongly agree	agree	strongly agree	strongly agree	no	no	yes	yes	no	yes	yes	yes	no	yes	yes	yes	yes	no	yes	yes	yes	yes
graduate	private job	family arranged marriage	nuclear	20000-35000	islam	no	no	yes	yes	no	no	yes	yes	no	no	yes	yes	no	no	yes	yes	yes	strongly agree	strongly agree	agree	agree	strongly agree	strongly agree	strongly agree	agree	agree	no	no	yes	yes	yes	no	yes	yes	no	yes	yes	yes	yes	yes	yes	yes	yes	yes
undergraduate	private job	love marriage	combined	>50000	islam	no	yes	yes	yes	no	yes	no	yes	yes	yes	no	yes	yes	no	yes	yes	yes	agree	agree	no opinion	agree	no opinion	no opinion	no opinion	strongly agree	strongly agree	no	yes	yes	yes	yes	no	yes	yes	no	no	yes	yes	yes	yes	yes	yes	yes	yes
undergraduate	business	love marriage	combined	>50000	islam	no	yes	yes	yes	no	no	yes	no	yes	yes	yes	yes	yes	no	yes	yes	yes	agree	no opinion	no opinion	no opinion	no opinion	strongly agree	strongly agree	agree	agree	no	yes	yes	yes	no	no	yes	yes	yes	no	yes	yes	yes	no	yes	yes	yes	yes
undergraduate	private job	family arranged marriage	nuclear	35001-50000	islam	no	yes	yes	yes	no	yes	yes	yes	yes	yes	yes	no	yes	no	yes	yes	yes	agree	agree	strongly disagree	strongly agree	strongly agree	strongly agree	strongly agree	agree	strongly agree	no	yes	yes	yes	no	no	yes	yes	no	yes	yes	no	yes	no	yes	yes	yes	yes
undergraduate	private job	family arranged marriage	combined	>50000	islam	no	yes	yes	yes	no	yes	yes	yes	yes	yes	no	no	yes	no	yes	yes	yes	no opinion	no opinion	no opinion	no opinion	no opinion	no opinion	no opinion	strongly agree	agree	no	yes	yes	yes	yes	yes	no	yes	no	yes	yes	yes	yes	no	yes	no	yes	yes
graduate	govt. job	family arranged marriage	nuclear	20000-35000	islam	yes	no	yes	yes	yes	yes	yes	no	yes	yes	yes	yes	yes	yes	yes	yes	yes	agree	strongly agree	strongly agree	no opinion	disagree	strongly agree	agree	strongly agree	agree	yes	yes	yes	yes	yes	yes	yes	yes	yes	yes	yes	yes	yes	no	yes	no	no	yes
graduate	govt. job	family arranged marriage	nuclear	35001-50000	hindu	yes	yes	yes	yes	yes	yes	yes	no	yes	yes	yes	no	no	yes	yes	yes	yes	strongly agree	strongly agree	agree	strongly agree	agree	strongly agree	strongly agree	strongly agree	strongly agree	yes	yes	yes	yes	yes	no	yes	yes	yes	no	no	no	yes	yes	yes	yes	yes	yes
undergraduate	business	family arranged marriage	combined	20000-35000	islam	yes	no	no	yes	yes	no	yes	no	yes	yes	yes	yes	yes	yes	yes	yes	yes	strongly agree	strongly agree	agree	agree	strongly agree	strongly agree	agree	agree	strongly agree	yes	yes	yes	yes	no	yes	yes	yes	yes	yes	no	no	yes	yes	yes	yes	yes	yes
hsc	business	family arranged marriage	combined	>50000	islam	no	yes	yes	yes	yes	no	no	yes	yes	yes	no	yes	yes	no	yes	yes	yes	strongly agree	agree	agree	strongly agree	no opinion	agree	no opinion	strongly agree	agree	no	yes	yes	yes	no	no	no	yes	no	yes	no	yes	yes	no	no	no	yes	yes
diploma	business	love marriage	combined	>50000	islam	no	no	yes	yes	yes	yes	no	yes	yes	yes	yes	no	no	no	yes	yes	yes	agree	agree	agree	no opinion	no opinion	no opinion	no opinion	no opinion	agree	no	yes	yes	yes	no	no	yes	yes	no	yes	yes	no	yes	no	no	no	yes	yes
graduate	business	love marriage	nuclear	35001-50000	islam	yes	no	yes	yes	yes	no	no	yes	yes	yes	yes	yes	yes	no	yes	yes	yes	strongly agree	strongly agree	strongly agree	agree	agree	agree	agree	strongly agree	agree	no	yes	yes	yes	yes	no	no	yes	no	no	no	no	yes	no	no	no	yes	yes
graduate	govt. job	family arranged marriage	combined	35001-50000	islam	no	yes	yes	yes	no	no	yes	yes	yes	no	yes	yes	yes	no	yes	yes	yes	agree	agree	agree	strongly agree	strongly agree	strongly agree	agree	agree	strongly agree	yes	yes	yes	yes	no	no	no	yes	no	no	yes	yes	yes	no	no	yes	yes	yes
graduate	private job	family arranged marriage	nuclear	20000-35000	islam	no	yes	yes	yes	yes	no	no	yes	yes	yes	no	no	no	no	yes	yes	yes	no opinion	no opinion	no opinion	agree	agree	agree	no opinion	no opinion	strongly agree	no	yes	yes	yes	yes	no	yes	yes	no	no	yes	yes	yes	no	no	yes	yes	yes
diploma	private job	love marriage	combined	20000-35000	islam	no	yes	yes	no	yes	no	yes	yes	yes	yes	yes	no	yes	no	yes	yes	yes	agree	agree	strongly agree	agree	strongly agree	strongly agree	strongly agree	agree	no opinion	no	no	yes	yes	yes	yes	no	yes	no	yes	yes	yes	yes	no	yes	yes	yes	yes
graduate	private job	family arranged marriage	nuclear	35001-50000	islam	no	yes	yes	yes	no	yes	yes	no	yes	yes	no	yes	yes	no	yes	yes	yes	no opinion	no opinion	no opinion	agree	agree	strongly agree	strongly agree	agree	agree	no	yes	yes	yes	no	yes	no	yes	no	yes	yes	yes	yes	no	yes	yes	yes	yes
above graduate	private job	love marriage	nuclear	>50000	islam	no	yes	yes	yes	no	yes	yes	no	no	no	yes	yes	yes	no	yes	yes	yes	agree	agree	agree	no opinion	agree	agree	agree	strongly agree	agree	no	yes	yes	yes	yes	no	no	yes	no	no	yes	yes	yes	no	yes	yes	yes	yes
graduate	govt. job	family arranged marriage	nuclear	>50000	islam	no	yes	yes	yes	no	no	no	yes	yes	yes	no	yes	yes	no	yes	yes	no	agree	agree	agree	agree	agree	strongly agree	strongly agree	no opinion	strongly agree	no	yes	yes	yes	yes	no	yes	yes	no	yes	yes	yes	yes	no	no	no	yes	yes
diploma	business	love marriage	combined	>50000	islam	no	yes	yes	yes	no	yes	yes	no	yes	no	yes	yes	yes	no	no	yes	yes	agree	agree	strongly agree	strongly agree	strongly agree	no opinion	no opinion	agree	agree	no	yes	yes	yes	yes	no	no	yes	yes	no	yes	no	yes	no	no	yes	yes	yes
ssc	business	family arranged marriage	nuclear	20000-35000	islam	no	no	yes	yes	yes	no	yes	no	yes	yes	yes	yes	yes	yes	yes	yes	yes	no opinion	no opinion	no opinion	agree	disagree	strongly agree	agree	strongly agree	agree	no	no	no	yes	no	yes	no	yes	no	yes	yes	no	yes	yes	yes	no	no	yes
above graduate	govt. job	family arranged marriage	nuclear	>50000	islam	no	yes	yes	yes	yes	no	yes	yes	yes	yes	yes	yes	yes	no	no	no	no	agree	agree	agree	strongly agree	strongly agree	strongly agree	strongly agree	no opinion	agree	no	yes	yes	yes	yes	no	no	yes	no	no	yes	yes	yes	no	no	no	yes	yes
hsc	private job	family arranged marriage	nuclear	20000-35000	islam	no	yes	yes	yes	no	yes	yes	no	no	yes	yes	yes	yes	no	yes	yes	yes	agree	agree	agree	agree	agree	agree	agree	agree	agree	no	yes	yes	yes	yes	no	yes	yes	no	yes	yes	yes	yes	no	no	yes	yes	yes
hsc	business	family arranged marriage	nuclear	35001-50000	islam	yes	yes	yes	yes	yes	yes	yes	yes	no	no	yes	yes	yes	no	no	yes	yes	agree	strongly agree	strongly agree	agree	agree	strongly agree	no opinion	no opinion	agree	no	yes	yes	yes	yes	yes	no	yes	no	no	yes	yes	yes	no	no	no	yes	yes
above graduate	private job	family arranged marriage	nuclear	>50000	islam	no	yes	yes	yes	yes	no	no	yes	yes	no	no	yes	no	no	yes	yes	yes	strongly agree	strongly agree	strongly agree	agree	agree	agree	strongly agree	no opinion	no opinion	no	yes	yes	no	yes	no	no	yes	no	yes	yes	no	yes	no	no	no	yes	yes
diploma	business	love marriage	nuclear	>50000	islam	yes	yes	no	yes	yes	yes	yes	no	no	yes	yes	yes	yes	yes	no	no	yes	strongly agree	strongly agree	agree	strongly agree	strongly agree	agree	agree	strongly agree	agree	yes	no	yes	yes	yes	no	no	yes	yes	no	no	no	yes	yes	yes	no	no	yes
above graduate	business	love marriage	nuclear	>50000	islam	no	yes	yes	yes	no	no	yes	yes	yes	yes	yes	yes	yes	no	no	yes	yes	no opinion	no opinion	agree	agree	strongly agree	strongly agree	strongly agree	agree	strongly agree	no	yes	yes	yes	no	no	yes	yes	no	yes	yes	no	yes	no	yes	yes	yes	yes
graduate	private job	family arranged marriage	nuclear	35001-50000	islam	no	no	yes	yes	yes	no	no	yes	yes	no	yes	yes	yes	no	yes	yes	no	agree	agree	agree	agree	no opinion	no opinion	no opinion	agree	strongly agree	no	yes	no	yes	yes	no	no	yes	no	no	yes	yes	yes	no	no	no	yes	yes
psc	business	family arranged marriage	nuclear	20000-35000	islam	yes	no	yes	yes	no	yes	yes	yes	no	yes	yes	yes	no	yes	no	yes	no	agree	agree	no opinion	agree	no opinion	agree	no opinion	agree	agree	yes	yes	no	yes	yes	no	yes	yes	yes	yes	no	yes	yes	yes	no	yes	no	yes
graduate	govt. job	family arranged marriage	combined	35001-50000	islam	yes	no	no	no	yes	yes	yes	yes	yes	yes	no	no	no	no	yes	yes	no	agree	no opinion	agree	agree	no opinion	agree	disagree	agree	agree	no	no	yes	yes	yes	no	no	yes	no	no	no	no	yes	yes	yes	yes	no	no
graduate	private job	family arranged marriage	nuclear	35001-50000	islam	no	no	no	no	no	no	no	no	no	yes	yes	yes	yes	yes	yes	yes	yes	agree	agree	agree	agree	strongly agree	agree	strongly agree	strongly agree	strongly agree	yes	yes	yes	yes	yes	yes	yes	yes	yes	yes	yes	yes	yes	no	no	no	no	yes
above graduate	govt. job	family arranged marriage	combined	35001-50000	islam	no	yes	yes	no	no	yes	yes	no	yes	no	yes	yes	no	no	yes	yes	yes	strongly agree	agree	strongly agree	strongly agree	agree	agree	strongly agree	strongly agree	agree	no	yes	no	yes	no	yes	no	yes	no	yes	yes	no	yes	no	yes	yes	yes	yes
graduate	private job	love marriage	nuclear	20000-35000	islam	no	yes	yes	yes	no	yes	yes	no	yes	yes	yes	yes	yes	no	yes	yes	yes	agree	agree	agree	agree	agree	strongly agree	strongly agree	agree	strongly agree	no	yes	yes	yes	yes	yes	no	yes	yes	yes	yes	no	yes	no	yes	yes	yes	yes
graduate	private job	love marriage	nuclear	35001-50000	islam	no	no	no	no	yes	yes	yes	yes	yes	no	yes	yes	no	no	yes	yes	no	strongly agree	strongly agree	strongly agree	strongly agree	agree	agree	agree	strongly agree	agree	no	yes	yes	yes	yes	yes	no	yes	yes	yes	no	yes	yes	no	yes	yes	yes	yes
graduate	business	family arranged marriage	nuclear	20000-35000	islam	no	yes	yes	yes	yes	no	yes	yes	yes	yes	no	yes	yes	no	yes	yes	yes	agree	agree	no opinion	no opinion	no opinion	no opinion	no opinion	strongly agree	agree	no	no	no	no	yes	yes	no	yes	no	yes	yes	yes	yes	yes	yes	yes	yes	yes
hsc	business	family arranged marriage	nuclear	35001-50000	islam	no	yes	yes	yes	no	no	no	yes	yes	yes	no	yes	yes	no	yes	yes	yes	no opinion	no opinion	no opinion	agree	agree	agree	strongly agree	agree	strongly agree	no	no	yes	yes	yes	no	no	yes	no	no	yes	yes	yes	yes	no	no	yes	yes
undergraduate	private job	family arranged marriage	nuclear	20000-35000	islam	no	no	no	no	yes	yes	yes	no	yes	yes	yes	no	no	yes	no	yes	yes	agree	strongly agree	strongly agree	agree	agree	strongly agree	agree	agree	agree	yes	no	yes	yes	no	no	no	yes	yes	yes	yes	yes	yes	yes	yes	yes	yes	yes
graduate	private job	family arranged marriage	nuclear	35001-50000	islam	no	yes	yes	yes	yes	yes	yes	yes	yes	yes	yes	yes	yes	no	no	yes	yes	agree	strongly agree	strongly agree	agree	agree	strongly agree	strongly agree	agree	strongly agree	no	yes	yes	yes	no	yes	yes	yes	no	no	no	yes	yes	no	yes	no	yes	yes
graduate	private job	family arranged marriage	nuclear	35001-50000	islam	no	yes	yes	yes	no	no	yes	no	yes	yes	no	yes	yes	no	yes	yes	yes	agree	agree	agree	agree	agree	strongly agree	strongly agree	strongly agree	agree	no	no	yes	yes	yes	yes	no	yes	no	yes	yes	yes	yes	no	no	no	yes	yes
above graduate	govt. job	family arranged marriage	nuclear	>50000	islam	no	yes	yes	yes	yes	no	no	yes	yes	no	no	yes	yes	no	yes	yes	yes	agree	agree	agree	agree	agree	no opinion	no opinion	agree	strongly agree	no	yes	yes	yes	yes	yes	no	yes	no	yes	yes	no	yes	no	no	yes	yes	yes
above graduate	private job	family arranged marriage	nuclear	>50000	islam	no	yes	yes	yes	yes	no	no	yes	yes	no	yes	yes	yes	no	yes	yes	yes	no opinion	no opinion	no opinion	agree	agree	agree	agree	strongly agree	agree	no	yes	yes	yes	yes	yes	no	yes	no	yes	no	yes	yes	no	no	no	yes	yes
hsc	business	love marriage	nuclear	<20000	islam	yes	no	yes	yes	yes	yes	yes	no	yes	no	yes	yes	yes	yes	yes	yes	yes	strongly agree	strongly agree	agree	strongly agree	no opinion	strongly agree	strongly agree	strongly agree	strongly agree	yes	yes	yes	yes	no	no	no	yes	yes	yes	yes	no	yes	yes	no	no	no	yes
hsc	business	love marriage	nuclear	20000-35000	islam	no	yes	yes	yes	yes	no	no	yes	yes	yes	yes	yes	yes	no	yes	yes	yes	agree	agree	strongly agree	agree	agree	strongly agree	strongly agree	agree	strongly agree	no	yes	yes	no	yes	yes	yes	yes	yes	yes	yes	yes	yes	no	no	yes	yes	yes
hsc	business	family arranged marriage	combined	<20000	islam	no	yes	yes	yes	no	yes	yes	yes	yes	no	yes	yes	no	no	yes	yes	yes	agree	agree	agree	agree	strongly agree	strongly agree	strongly agree	agree	strongly agree	no	yes	yes	yes	yes	no	no	yes	no	yes	yes	yes	yes	no	yes	no	yes	yes
ssc	govt. job	family arranged marriage	combined	<20000	islam	no	no	no	no	yes	yes	yes	yes	yes	yes	yes	yes	yes	yes	yes	yes	yes	no opinion	no opinion	no opinion	no opinion	no opinion	no opinion	no opinion	no opinion	no opinion	no	no	yes	yes	yes	yes	no	yes	no	no	yes	yes	yes	no	yes	no	no	yes
graduate	private job	love marriage	nuclear	20000-35000	islam	yes	no	yes	yes	yes	no	yes	yes	yes	no	yes	yes	yes	no	no	yes	yes	strongly agree	agree	strongly agree	agree	no opinion	strongly agree	agree	strongly agree	strongly agree	yes	yes	yes	yes	yes	yes	yes	yes	yes	yes	yes	yes	yes	yes	yes	yes	yes	yes
undergraduate	private job	family arranged marriage	nuclear	<20000	islam	no	no	no	yes	yes	yes	no	yes	no	yes	yes	yes	yes	yes	no	no	yes	strongly agree	agree	strongly agree	agree	disagree	strongly agree	agree	agree	strongly agree	no	no	no	yes	no	no	no	yes	yes	no	no	no	yes	no	no	no	no	yes
undergraduate	student	family arranged marriage	nuclear	<20000	islam	no	yes	yes	yes	yes	yes	yes	yes	yes	no	no	yes	no	yes	yes	no	no	agree	agree	agree	agree	agree	strongly agree	strongly agree	agree	agree	no	yes	yes	no	yes	yes	no	yes	no	no	no	no	yes	yes	yes	no	yes	yes
diploma	business	family arranged marriage	nuclear	20000-35000	islam	yes	yes	no	no	yes	yes	yes	yes	yes	yes	yes	yes	yes	yes	yes	yes	yes	strongly agree	agree	strongly agree	no opinion	strongly agree	agree	agree	strongly agree	strongly agree	no	no	yes	yes	yes	no	no	yes	yes	yes	yes	yes	yes	yes	no	no	no	yes
hsc	business	family arranged marriage	nuclear	<20000	islam	no	yes	yes	yes	no	no	yes	no	yes	yes	no	yes	yes	no	yes	no	yes	agree	agree	no opinion	agree	agree	strongly agree	strongly agree	strongly agree	strongly agree	no	yes	yes	yes	no	no	yes	yes	no	no	no	yes	yes	no	no	yes	yes	yes
ssc	business	family arranged marriage	combined	<20000	islam	yes	no	yes	yes	no	no	yes	no	yes	yes	yes	yes	yes	yes	yes	yes	yes	agree	strongly agree	agree	no opinion	disagree	agree	strongly agree	agree	strongly agree	yes	yes	yes	yes	no	no	no	yes	yes	yes	yes	yes	yes	no	yes	no	no	yes
graduate	private job	love marriage	nuclear	20000-35000	hindu	yes	no	no	yes	yes	yes	no	no	yes	yes	yes	no	no	yes	no	yes	yes	agree	strongly agree	strongly agree	no opinion	agree	agree	strongly agree	strongly agree	strongly agree	yes	yes	yes	yes	yes	yes	yes	yes	yes	yes	yes	yes	yes	yes	yes	yes	yes	yes
graduate	private job	family arranged marriage	combined	20000-35000	islam	yes	no	no	yes	yes	no	no	yes	yes	yes	yes	yes	yes	yes	yes	no	yes	no opinion	agree	strongly agree	agree	agree	strongly agree	agree	strongly agree	strongly agree	no	yes	yes	yes	no	yes	yes	yes	yes	yes	yes	yes	yes	no	yes	yes	yes	yes
above graduate	business	family arranged marriage	nuclear	>50000	islam	yes	yes	yes	yes	no	yes	yes	no	no	no	yes	yes	yes	yes	yes	yes	yes	strongly agree	strongly agree	agree	agree	no opinion	agree	strongly agree	strongly agree	strongly agree	yes	yes	yes	yes	yes	no	no	yes	yes	yes	no	no	yes	no	no	no	no	yes
above graduate	private job	family arranged marriage	nuclear	>50000	islam	yes	no	yes	no	no	yes	yes	no	yes	yes	yes	yes	yes	yes	yes	yes	yes	agree	strongly agree	agree	agree	strongly agree	agree	agree	agree	strongly agree	yes	yes	yes	yes	no	no	no	yes	yes	no	no	no	yes	yes	yes	no	no	yes
graduate	business	love marriage	nuclear	35001-50000	islam	no	yes	yes	yes	no	yes	yes	no	yes	yes	yes	yes	yes	no	yes	yes	yes	strongly agree	strongly agree	strongly agree	agree	agree	agree	strongly agree	agree	no opinion	no	yes	yes	yes	yes	yes	no	yes	no	yes	yes	yes	yes	no	yes	yes	no	yes
hsc	business	family arranged marriage	combined	20000-35000	islam	no	yes	yes	yes	no	yes	yes	yes	no	yes	yes	yes	no	no	yes	yes	yes	no opinion	no opinion	strongly agree	strongly agree	agree	strongly agree	agree	strongly agree	agree	no	yes	yes	yes	no	yes	yes	yes	no	yes	yes	yes	yes	no	yes	no	yes	yes
hsc	private job	family arranged marriage	nuclear	<20000	islam	yes	yes	yes	no	yes	yes	no	yes	no	yes	yes	no	yes	yes	yes	yes	yes	no opinion	no opinion	strongly agree	agree	agree	strongly agree	strongly agree	no opinion	strongly agree	no	yes	yes	no	yes	yes	no	yes	no	yes	yes	no	yes	yes	yes	no	yes	yes
undergraduate	business	family arranged marriage	combined	20000-35000	islam	no	yes	yes	yes	yes	no	yes	yes	no	no	yes	yes	yes	no	yes	yes	yes	disagree	disagree	no opinion	no opinion	no opinion	no opinion	agree	agree	agree	no	yes	yes	yes	no	no	yes	yes	yes	no	yes	yes	yes	yes	yes	yes	no	yes
undergraduate	private job	love marriage	combined	20000-35000	islam	no	yes	yes	yes	no	yes	yes	yes	no	yes	yes	yes	yes	no	yes	yes	yes	no opinion	no opinion	strongly agree	agree	agree	strongly agree	strongly agree	no opinion	no opinion	no	yes	yes	yes	yes	yes	no	yes	yes	yes	yes	yes	yes	yes	yes	yes	yes	yes
undergraduate	business	family arranged marriage	nuclear	20000-35000	islam	no	yes	yes	yes	yes	no	no	yes	yes	no	yes	yes	no	yes	yes	yes	no	strongly agree	strongly agree	strongly agree	agree	agree	agree	agree	agree	agree	no	yes	yes	yes	no	yes	no	yes	no	yes	yes	no	yes	no	yes	yes	no	yes
undergraduate	business	love marriage	combined	35001-50000	islam	yes	yes	yes	no	no	no	yes	yes	yes	no	yes	yes	yes	yes	yes	no	yes	no opinion	no opinion	agree	agree	agree	strongly agree	strongly agree	agree	agree	no	yes	yes	yes	yes	yes	no	yes	yes	no	yes	yes	yes	no	yes	yes	no	yes
graduate	private job	family arranged marriage	combined	35001-50000	islam	no	no	yes	yes	yes	yes	no	yes	no	no	yes	yes	no	yes	yes	yes	no	strongly agree	agree	no opinion	agree	no opinion	agree	strongly agree	strongly agree	strongly agree	yes	no	yes	no	no	yes	yes	yes	yes	no	yes	yes	yes	yes	no	yes	yes	yes
graduate	govt. job	family arranged marriage	combined	35001-50000	islam	no	no	yes	yes	yes	yes	yes	yes	no	no	yes	yes	no	yes	yes	yes	no	strongly agree	agree	agree	agree	agree	agree	strongly agree	strongly agree	strongly agree	yes	no	no	no	no	yes	yes	yes	yes	no	yes	yes	yes	yes	no	yes	yes	yes
graduate	govt. job	love marriage	nuclear	35001-50000	islam	yes	no	yes	yes	no	yes	no	yes	no	yes	yes	yes	yes	yes	yes	yes	yes	strongly agree	strongly agree	strongly agree	agree	agree	agree	agree	strongly agree	agree	no	yes	yes	yes	no	yes	yes	yes	yes	yes	no	yes	yes	yes	yes	no	yes	yes
graduate	business	love marriage	combined	20000-35000	islam	no	no	yes	yes	yes	yes	no	yes	no	no	yes	yes	no	yes	yes	yes	no	strongly agree	no opinion	no opinion	agree	no opinion	agree	strongly agree	strongly agree	strongly agree	yes	no	no	no	no	no	no	yes	yes	no	no	yes	no	yes	yes	yes	yes	yes
hsc	business	family arranged marriage	combined	20000-35000	islam	yes	yes	yes	yes	no	yes	yes	no	yes	no	no	yes	yes	no	yes	yes	yes	no opinion	no opinion	agree	agree	strongly agree	strongly agree	agree	strongly agree	strongly agree	no	yes	yes	yes	no	no	yes	yes	yes	no	yes	yes	yes	yes	yes	no	yes	yes
graduate	govt. job	family arranged marriage	nuclear	35001-50000	islam	no	yes	no	yes	no	yes	yes	no	yes	yes	no	yes	yes	no	yes	yes	yes	strongly agree	strongly agree	agree	agree	agree	strongly agree	strongly agree	agree	strongly agree	no	yes	yes	no	yes	yes	no	yes	no	yes	yes	yes	yes	no	yes	yes	yes	yes
graduate	govt. job	love marriage	nuclear	20000-35000	islam	yes	yes	no	no	yes	yes	yes	no	yes	yes	yes	yes	yes	no	yes	yes	yes	no opinion	no opinion	agree	agree	no opinion	strongly agree	agree	strongly agree	strongly agree	no	yes	yes	yes	yes	yes	no	yes	no	yes	yes	yes	yes	no	yes	yes	yes	yes
undergraduate	private job	love marriage	nuclear	35001-50000	islam	yes	yes	no	yes	yes	no	yes	yes	no	yes	no	yes	yes	no	yes	yes	yes	strongly agree	strongly agree	agree	agree	no opinion	agree	strongly agree	agree	strongly agree	no	yes	yes	no	yes	yes	yes	yes	no	yes	yes	no	yes	no	yes	no	yes	yes
ssc	business	love marriage	nuclear	20000-35000	islam	yes	yes	no	yes	yes	no	no	yes	yes	no	yes	yes	yes	yes	no	yes	no	agree	strongly agree	strongly agree	agree	no opinion	no opinion	agree	strongly agree	agree	no	yes	yes	yes	yes	yes	no	yes	no	yes	yes	yes	yes	yes	yes	no	yes	yes
above graduate	govt. job	family arranged marriage	combined	35001-50000	hindu	no	yes	no	yes	no	yes	no	yes	no	yes	no	yes	no	no	yes	no	yes	strongly agree	agree	strongly agree	agree	strongly agree	agree	strongly agree	agree	strongly agree	no	yes	no	yes	no	yes	yes	yes	no	yes	yes	yes	yes	no	yes	no	yes	yes
[truncated: 9 more columns]
